# Supplementary material for: Systematic pan-cancer analysis showed that RAD51AP1 was associated with immune microenvironment, tumor stemness, and prognosis
Source: Front Genet. 2022 Nov 16;13:971033. doi: 10.3389/fgene.2022.971033 (PMC9708706; doi:10.3389/fgene.2022.971033)
Supplement: Supplementary file 2 [file DataSheet2.XLSX]

## Sheet: Sheet1
Correlated Gene	Cytoband	Spearman's Correlation	p-Value	q-Value
PARPBP	12q23.2	0.87359	0	0
NUF2	1q23.3	0.878369	0	0
ARHGAP11A	15q13.3	0.849231	0	0
XRCC2	7q36.1	0.840887	0	0
MCM10	10p13	0.852526	0	0
TTK	6q14.1	0.871899	0	0
KIF11	10q23.33	0.85667	0	0
CIP2A	3q13.13	0.852056	0	0
PLK4	4q28.1	0.845099	0	0
CENPI	Xq22.1	0.845376	0	0
DDIAS	11q14.1	0.863953	0	0
MAD2L1	4q27	0.859328	0	0
BUB1B	15q15.1	0.868134	0	0
CDK1	10q21.2	0.862267	0	0
DEPDC1	1p31.3	0.846076	0	0
KIF18A	11p14.1	0.8459	0	0
CCNA2	4q27	0.842748	0	0
SGO2	2q33.1	0.845053	0	0
POLQ	3q13.33	0.859269	0	0
BUB1	2q13	0.852364	0	0
NEK2	1q32.3	0.845871	0	0
KIF15	3p21.31	0.860125	0	0
NCAPH	2q11.2	0.845161	0	0
SGO1	3p24.3	0.861087	0	0
DLGAP5	14q22.3	0.843231	0	0
NCAPG	4p15.31	0.837556	2.0156e-319	2.62065487e-316
EXO1	1q43	0.837515	2.3162e-319	2.8999428e-316
KIF23	15q23	0.834545	4.93935013e-315	5.85520370861e-312
NUSAP1	15q14	0.834539	5.02295245e-315	5.85520370861e-312
CENPA	2p23.3	0.8343	1.1128388934e-314	1.2539839597563e-311
KIF2C	1p34.1	0.834211	1.4920443e-314	1.6270502441655e-311
CEP55	10q23.33	0.83311	5.6730420957e-313	5.99303712642673e-310
CCNB2	15q22.2	0.831053	4.71555454391666e-310	4.83059e-307
MELK	9p13.2	0.830204	0	7.31696e-306
ESCO2	8p21.1	0.828744	8.02029e-307	7.74646e-304
CKAP2L	2q14.1	0.827911	1.145e-305	1.07519e-302
TOP2A	17q21.2	0.827792	1.67249e-305	1.52806e-302
HJURP	2q37.1	0.82739	5.99126e-305	5.32986e-302
NDC80	18p11.32	0.826485	1.04551e-303	9.06241e-301
RFC3	13q13.2	0.825694	1.25557e-302	1.06111e-299
HMMR	5q34	0.82565	1.44221e-302	1.18912e-299
CENPK	5q12.3	0.825486	2.40933e-302	1.93923e-299
RACGAP1	12q13.12	0.824883	1.58445e-301	1.24564e-298
OIP5	15q15.1	0.823386	1.65648e-299	1.27266e-296
FOXM1	12p13.33	0.82051	1.10476e-295	8.29922e-293
WDHD1	14q22.2-q22.3	0.819893	7.16867e-295	5.26819e-292
FANCI	15q26.1	0.818293	8.81123e-293	6.33752e-290
STIL	1p33	0.817784	4.03856e-292	2.84424e-289
ERCC6L	Xq13.1	0.817754	4.40868e-292	3.04154e-289
LMNB1	5q23.2	0.817215	2.1956e-291	1.48444e-288
DSCC1	8q24.12	0.816675	1.09164e-290	7.23585e-288
RAD51	15q15.1	0.81564	2.32447e-289	1.51113e-286
GINS1	20p11.21	0.815348	5.47768e-289	3.49383e-286
CDCA8	1p34.3	0.815329	5.78835e-289	3.62361e-286
TPX2	20q11.21	0.813637	8.16139e-287	5.01629e-284
LIN9	1q42.12	0.813284	2.27885e-286	1.37566e-283
MTFR2	6q23.3	0.812791	9.49912e-286	5.63365e-283
HASPIN	17p13.2	0.811121	1.16548e-283	6.79295e-281
KIF4A	Xq13.1	0.806255	1.08755e-277	6.23127e-275
FBXO5	6q25.2	0.804796	6.21193e-276	3.4999e-273
ZWINT	10q21.1	0.804433	1.69009e-275	9.36612e-273
NDC1	1p32.3	0.802838	1.34107e-273	7.31206e-271
CENPL	1q25.1	0.802778	1.5777e-273	8.46576e-271
CDCA3	12p13.31	0.802391	4.53419e-273	2.39498e-270
NCAPG2	7q36.3	0.801351	7.62332e-272	3.96471e-269
CCNB1	5q13.2	0.801193	1.16978e-271	5.99158e-269
NCAPD2	12p13.31	0.800962	2.18583e-271	1.10287e-268
BRIP1	17q23.2	0.799893	3.88266e-270	1.9302e-267
SKA1	18q21.1	0.799612	8.24469e-270	4.0393e-267
ZWILCH	15q22.31	0.799164	2.73249e-269	1.3196e-266
PBK	8p21.1	0.798842	6.46486e-269	3.07809e-266
KIF14	1q32.1	0.798444	1.86731e-268	8.7673e-266
CDCA5	11q13.1	0.797999	6.09975e-268	2.82468e-265
UBE2T	1q32.1	0.79799	6.24237e-268	2.85167e-265
MCM6	2q21.3	0.797311	3.77028e-267	1.69939e-264
SPC25	2q31.1	0.795469	4.81367e-265	2.14113e-262
RFC4	3q27.3	0.794105	1.68437e-263	7.39481e-261
ORC1	1p32.3	0.793645	5.56436e-263	2.41158e-260
MCM2	3q21.3	0.792801	4.92954e-262	2.10941e-259
SKA3	13q12.11	0.791996	3.91793e-261	1.65557e-258
GINS4	8p11.21	0.790701	1.07725e-259	4.49586e-257
CDC45	22q11.21	0.788838	1.21374e-257	5.00372e-255
CENPE	4q24	0.787553	3.07453e-256	1.25222e-253
TRIP13	5p15.33	0.787493	3.57753e-256	1.43974e-253
CLSPN	1p34.3	0.786871	1.69348e-255	6.73506e-253
GTSE1	22q13.31	0.786376	5.82191e-255	2.28849e-252
FAM72D	1q21.1	0.786318	6.72897e-255	2.61463e-252
KIF18B	17q21.31	0.786189	9.28558e-255	3.56703e-252
DTL	1q32.3	0.785505	5.07265e-254	1.92675e-251
CHEK1	11q24.2	0.785438	5.99318e-254	2.2511e-251
VRK1	14q32.2	0.785245	9.6497e-254	3.5847e-251
NEIL3	4q34.3	0.785128	1.29073e-253	4.74272e-251
KPNA2	17q24.2	0.783645	4.98139e-252	1.81071e-249
KIFC1	6p21.32	0.783296	1.17235e-251	4.21611e-249
KIF20A	5q31.2	0.782069	2.3458e-250	8.34736e-248
MTBP	8q24.12	0.782006	2.73521e-250	9.63165e-248
MCM4	8q11.21	0.781717	5.51999e-250	1.92375e-247
ESPL1	12q13.13	0.781229	1.80603e-249	6.22987e-247
PRC1	15q26.1	0.781037	2.8744e-249	9.81505e-247
TROAP	12q13.12	0.779682	7.5535e-248	2.55346e-245
TICRR	15q26.1	0.779291	1.92849e-247	6.45473e-245
PRR11	17q22	0.778981	4.05941e-247	1.34538e-244
CDKN3	14q22.2	0.778794	6.34308e-247	2.08182e-244
ASPM	1q31.3	0.778117	3.19247e-246	1.0377e-243
PCLAF	15q22.31	0.777994	4.28464e-246	1.37945e-243
EME1	17q21.33	0.775929	5.70717e-244	1.8201e-241
PLK1	16p12.2	0.775836	7.11348e-244	2.24739e-241
POLE2	14q21.3	0.775264	2.72742e-243	8.53708e-241
CKAP2	13q14.3	0.775011	4.94792e-243	1.53454e-240
CENPF	1q41	0.774641	1.17589e-242	3.61371e-240
FAM72A	1q32.1	0.77423	3.07808e-242	9.37427e-240
ASF1B	19p13.12	0.77407	4.46688e-242	1.34824e-239
CENPU	4q35.1	0.773138	3.91268e-241	1.17051e-238
CDC6	17q21.2	0.772426	2.04294e-240	6.05804e-238
MYBL2	20q13.12	0.772081	4.52954e-240	1.33149e-237
ACTL6A	3q26.33	0.771823	8.21868e-240	2.39511e-237
E2F2	1p36.12	0.771001	5.45398e-239	1.57583e-236
CENPH	5q13.2	0.769016	5.1113e-237	1.4643e-234
BIRC5	17q25.3	0.767856	7.09146e-236	2.01451e-233
AURKB	17p13.1	0.766119	3.54342e-234	9.98211e-232
AUNIP	1p36.11	0.766082	3.84698e-234	1.07477e-231
MKI67	10q26.2	0.766061	4.03369e-234	1.1177e-231
MSH2	2p21-p16.3	0.76604	4.22792e-234	1.16199e-231
FANCB	Xp22.2	0.764438	1.51094e-232	4.11915e-230
FAM72B	1p11.2	0.763955	4.40915e-232	1.19241e-229
CDC7	1p22.1	0.763717	7.48692e-232	2.00869e-229
SHCBP1	16q11.2	0.761455	1.09002e-229	2.90143e-227
ECT2	3q26.31	0.760825	4.3298e-229	1.14351e-226
MND1	4q31.3	0.760041	2.39019e-228	6.26361e-226
UBE2C	20q13.12	0.759808	3.96383e-228	1.03075e-225
CDC20	1p34.2	0.758421	7.98521e-227	2.06061e-224
CCDC138	2q13	0.758385	8.63963e-227	2.2126e-224
ORC6	16q11.2	0.755862	1.93152e-224	4.90939e-222
AURKA	20q13.2	0.753478	3.02204e-222	7.62389e-220
SMC4	3q25.33	0.753421	3.40957e-222	8.53781e-220
RAD54L	1p34.1	0.752396	2.93407e-221	7.2931e-219
CDC25C	5q31.2	0.751909	8.12865e-221	2.00576e-218
SPDL1	5q35.1	0.750769	8.7617e-220	2.1463e-217
DIAPH3	13q21.2	0.749804	6.49928e-219	1.58063e-216
SUV39H2	10p13	0.748118	2.0999e-217	5.0705e-215
MCM8	20p12.3	0.747805	3.99175e-217	9.5703e-215
CDK2	12q13.2	0.746641	4.3199e-216	1.02841e-213
ATAD2	8q24.13	0.745583	3.71402e-215	8.7799e-213
PCNA	20p12.3	0.744575	2.85972e-214	6.7134e-212
SASS6	1p21.2	0.740344	1.35196e-210	3.15192e-208
HELLS	10q23.33	0.735504	1.77097e-206	4.10053e-204
PRIM1	12q13.3	0.734816	6.70119e-206	1.54105e-203
CDC25A	3p21.31	0.73291	2.61526e-204	5.97358e-202
E2F8	11p15.1	0.73284	2.98652e-204	6.77578e-202
ARHGAP11B	15q13.2	0.731828	2.06518e-203	4.65424e-201
DEPDC1B	5q12.1	0.728009	2.79781e-200	6.26358e-198
FAM83D	20q11.23	0.727345	9.69573e-200	2.15634e-197
LRR1	14q21.3	0.727183	1.31156e-199	2.88254e-197
WDR62	19q13.12	0.727182	1.31315e-199	2.88254e-197
FEN1	11q12.2	0.722233	1.21446e-195	2.6487e-193
SMC2	9q31.1	0.719522	1.66195e-193	3.60143e-191
HROB	17q21.31	0.718958	4.59247e-193	9.88844e-191
DEK	6p22.3	0.71889	5.18909e-193	1.11024e-190
C5ORF34	5p12	0.717479	6.51476e-192	1.3851e-189
CCNF	16p13.3	0.717403	7.46567e-192	1.57736e-189
UHRF1	19p13.3	0.716998	1.538e-191	3.22932e-189
CKS2	9q22.2	0.716477	3.89064e-191	8.11871e-189
EZH2	7q36.1	0.716315	5.18725e-191	1.0758e-188
E2F7	12q21.2	0.715069	4.73216e-190	9.75431e-188
SKP2	5p13.2	0.715055	4.84805e-190	9.93263e-188
PIF1	15q22.31	0.714013	3.05341e-189	6.21811e-187
MSH6	2p16.3	0.712987	1.85047e-188	3.74583e-186
MCM3	6p12.2	0.711495	2.50968e-187	5.04999e-185
CENPW	6q22.32	0.711313	3.44793e-187	6.89687e-185
CSE1L	20q13.13	0.711234	3.95739e-187	7.86939e-185
MIS18A	21q22.11	0.710417	1.63445e-186	3.23115e-184
PPAT	4q12	0.709947	3.69256e-186	7.25739e-184
MASTL	10p12.1	0.708833	2.52737e-185	4.93859e-183
DNA2	10q21.3	0.708249	6.89653e-185	1.33987e-182
PRIM2	6p11.2	0.70671	9.61352e-184	1.85706e-181
TRAIP	3p21.31	0.706477	1.43121e-183	2.74898e-181
BORA	13q21.33	0.706262	2.06589e-183	3.94561e-181
INCENP	11q12.3	0.705498	7.57242e-183	1.43812e-180
PKMYT1	16p13.3	0.704334	5.44388e-182	1.0281e-179
TMPO	12q23.1	0.704143	7.51381e-182	1.41113e-179
CENPO	2p23.3	0.703695	1.59917e-181	2.98674e-179
TACC3	4p16.3	0.702335	1.57373e-180	2.92306e-178
USP1	1p31.3	0.702162	2.10231e-180	3.88354e-178
CDCA4	14q32.33	0.701039	1.37237e-179	2.52135e-177
ANLN	7p14.2	0.700217	5.38413e-179	9.83841e-177
DCLRE1B	1p13.2	0.698979	4.1877e-178	7.61104e-176
FIGNL1	7p12.2	0.698143	1.66409e-177	3.00827e-175
SPAG5	17q11.2	0.696905	1.27029e-176	2.28417e-174
C1ORF112	1q24.2	0.696782	1.55359e-176	2.77879e-174
TBC1D31	8q24.13	0.6963	3.42062e-176	6.08601e-174
CKS1B	1q21.3	0.695302	1.74156e-175	3.08238e-173
WDR76	15q15.3	0.694826	3.77711e-175	6.65028e-173
POLD3	11q13.4	0.69414	1.14861e-174	2.01186e-172
MTHFD2	2p13.1	0.693911	1.66366e-174	2.89896e-172
TIMELESS	12q13.3	0.691555	7.39141e-173	1.28137e-170
KIF20B	10q23.31	0.690495	4.02331e-172	6.93919e-170
CHAF1B	21q22.12-q22.13	0.690037	8.35873e-172	1.43435e-169
CCNE2	8q22.1	0.689156	3.3929e-171	5.79278e-169
TOPBP1	3q22.1	0.687963	2.24119e-170	3.80721e-168
BLM	15q26.1	0.687506	4.60886e-170	7.79012e-168
NUDCD1	8q23.1	0.687454	5.00392e-170	8.4158e-168
BRCA1	17q21.31	0.687374	5.67358e-170	9.49482e-168
TCF19	6p21.33	0.686723	1.58038e-169	2.63175e-167
UBE2S	19q13.42	0.684993	2.37336e-168	3.93292e-166
CENPN	16q23.2	0.684977	2.43524e-168	4.01577e-166
GART	21q22.11	0.684367	6.29957e-168	1.03377e-165
BRIX1	5p13.2	0.683641	1.94521e-167	3.17671e-165
C4ORF46	4q32.1	0.683323	3.18776e-167	5.18087e-165
FANCA	16q24.3	0.682611	9.58676e-167	1.55062e-164
DNMT1	19p13.2	0.681363	6.57022e-166	1.05765e-163
GINS3	16q21	0.681079	1.01566e-165	1.62722e-163
CDCA7	2q31.1	0.680445	2.68622e-165	4.28338e-163
MCM7	7q22.1	0.680103	4.53944e-165	7.2045e-163
RCC1	1p35.3	0.679936	5.85534e-165	9.24952e-163
E2F1	20q11.22	0.6794	1.32872e-164	2.08917e-162
RMI2	16p13.13	0.6779	1.30144e-163	2.03681e-161
STMN1	1p36.11	0.67778	1.56083e-163	2.43152e-161
RTKN2	10q21.2	0.676089	2.00745e-162	3.11293e-160
RANBP1	22q11.21	0.675549	4.52799e-162	6.98944e-160
CHEK2	22q12.1	0.675184	7.83368e-162	1.20372e-159
DSN1	20q11.23	0.674905	1.19011e-161	1.82044e-159
RRM1	11p15.4	0.674449	2.35506e-161	3.58616e-159
SPC24	19p13.2	0.674233	3.25465e-161	4.93378e-159
POLA2	11q13.1	0.673116	1.72003e-160	2.59578e-158
SNRPD1	18q11.2	0.672864	2.50301e-160	3.76063e-158
PTTG1	5q33.3	0.672206	6.65485e-160	9.95431e-158
CRY2	11p11.2	-0.67218	6.91009e-160	1.02906e-157
CCNE1	19q12	0.67101	3.90248e-159	5.78612e-157
GINS2	16q24.1	0.670846	4.96801e-159	7.33377e-157
MMS22L	6q16.1	0.670609	7.05155e-159	1.03642e-156
NUP107	12q15	0.669608	3.07276e-158	4.49674e-156
CENPQ	6p12.3	0.669122	6.26689e-158	9.13156e-156
FANCD2	3p25.3	0.668972	7.80982e-158	1.13309e-155
RAN	12q24.33	0.66824	2.27742e-157	3.2901e-155
GMPS	3q25.31	0.667314	8.77437e-157	1.2622e-154
HAT1	2q31.1	0.667108	1.18392e-156	1.69587e-154
ZNF367	9q22.32	0.665868	7.15507e-156	1.02058e-153
DBF4	7q21.12	0.664824	3.22756e-155	4.58436e-153
TTF2	1p13.1	0.663746	1.52105e-154	2.15143e-152
RFC5	12q24.23	0.663671	1.69399e-154	2.38605e-152
H2AZ1	4q23	0.662715	6.65707e-154	9.33785e-152
CHAC2	2p16.2	0.662684	6.96095e-154	9.72376e-152
BARD1	2q35	0.661354	4.63046e-153	6.44167e-151
POC1A	3p21.2	0.661142	6.25885e-153	8.67133e-151
NUP37	12q23.2	0.660742	1.10387e-152	1.52311e-150
RAD54B	8q22.1	0.660289	2.09923e-152	2.88474e-150
CDT1	16q24.3	0.660071	2.85407e-152	3.90615e-150
RAD18	3p25.3	0.6599	3.6358e-152	4.95598e-150
KNSTRN	15q15.1	0.659402	7.34583e-152	9.97292e-150
ATAD5	17q11.2	0.659389	7.48014e-152	1.01146e-149
TFDP1	13q34	0.659166	1.02463e-151	1.37998e-149
NAA50	3q13.31	0.6588	1.71739e-151	2.30383e-149
HMGB2	4q34.1	0.65802	5.13575e-151	6.86222e-149
CHAF1A	19p13.3	0.657643	8.72049e-151	1.16061e-148
DKC1	Xq28	0.656547	4.03644e-150	5.35106e-148
POLR2D	2q14.3	0.656421	4.81019e-150	6.3519e-148
CCT5	5p15.2	0.655525	1.67602e-149	2.20458e-147
RAD21	8q24.11	0.655288	2.32896e-149	3.05158e-147
CSTF2	Xq22.1	0.654643	5.69495e-149	7.43313e-147
CACYBP	1q25.1	0.651704	3.26644e-147	4.24699e-145
RBL1	20q11.23	0.649026	1.25807e-145	1.62947e-143
CENPM	22q13.2	0.648764	1.79427e-145	2.31509e-143
FBXO45	3q29	0.648057	4.66927e-145	6.0017e-143
YEATS4	12q15	0.64762	8.4222e-145	1.07846e-142
SRPK1	6p21.31	0.646505	3.77822e-144	4.81972e-142
TK1	17q25.3	0.645173	2.25258e-143	2.86273e-141
TUBA1B	12q13.12	0.643614	1.79771e-142	2.27608e-140
KIF24	9p13.3	0.642786	5.39578e-142	6.80613e-140
XPO1	2p15	0.641946	1.63836e-141	2.05891e-139
TYMS	18p11.32	0.641472	3.06419e-141	3.83648e-139
TEDC2	16p13.3	0.641026	5.51317e-141	6.87722e-139
TONSL	8q24.3	0.640085	1.89737e-140	2.35811e-138
CYRIB	8q24.21	0.639259	5.59766e-140	6.93146e-138
LMNB2	19p13.3	0.638561	1.39273e-139	1.71829e-137
RFWD3	16q23.1	0.637578	5.0057e-139	6.15337e-137
TIPIN	15q22.31	0.633404	1.08726e-136	1.3317e-134
RCC2	1p36.13	0.630488	4.446e-135	5.42589e-133
HMGA1	6p21.31	0.629015	2.85334e-134	3.46969e-132
FAM72C	1q21.1	0.628828	3.61062e-134	4.3748e-132
ARL6IP6	2q23.3	0.627985	1.04211e-133	1.25816e-131
LYAR	4p16.3	0.62794	1.10181e-133	1.3255e-131
CDCA2	8p21.2	0.627728	1.43737e-133	1.72306e-131
NCAPD3	11q25	0.627626	1.63268e-133	1.95028e-131
RPAP3	12q13.11	0.626522	6.49531e-133	7.73148e-131
SNRNP40	1p35.2	0.625513	2.28005e-132	2.70446e-130
PNPT1	2p16.1	0.625378	2.69723e-132	3.18811e-130
HSPA14	10p13	0.625012	4.24886e-132	5.00462e-130
UBA2	19q13.11	0.624591	7.16317e-132	8.40802e-130
GEMIN2	14q21.1	0.623237	3.81684e-131	4.46465e-129
RNASEH2A	19p13.13	0.622931	5.56525e-131	6.48736e-129
DNAJC9	10q22.2	0.622629	8.06258e-131	9.36617e-129
RMI1	9q21.32	0.622324	1.17386e-130	1.35898e-128
WDR43	2p23.2	0.621467	3.35788e-130	3.87417e-128
RRM2	2p25.1	0.620276	1.4385e-129	1.65402e-127
RECQL4	8q24.3	0.619472	3.83309e-129	4.39246e-127
DCAF13	8q22.3	0.619282	4.82702e-129	5.51275e-127
NUP155	5p13.2	0.619235	5.11062e-129	5.81699e-127
ILF2	1q21.3	0.619089	6.09931e-129	6.91904e-127
DCUN1D5	11q22.3	0.61858	1.13085e-128	1.27854e-126
TRMT6	20p12.3	0.617852	2.73116e-128	3.07756e-126
FAM111B	11q12.1	0.616642	1.17513e-127	1.31978e-125
POLA1	Xp22.11-p21.3	0.616053	2.38541e-127	2.67016e-125
CEP76	18p11.21	0.615706	3.62023e-127	4.03901e-125
KNL1	15q15.1	0.614613	1.33888e-126	1.48884e-124
GPR19	12p13.1	0.614454	1.61994e-126	1.79548e-124
BRCA2	13q13.1	0.613993	2.807e-126	3.101e-124
CCT2	12q15	0.613983	2.8396e-126	3.12679e-124
ZNF695	1q44	0.613746	3.76812e-126	4.13575e-124
LMF1	16p13.3	-0.613293	6.45877e-126	7.06597e-124
CBX3	7p15.2	0.61308	8.32011e-126	9.07294e-124
TRIM59	3q25.33	0.612445	1.76657e-125	1.92023e-123
SERBP1	1p31.3	0.612267	2.1815e-125	2.36365e-123
RIOK1	6p24.3	0.611741	4.06676e-125	4.39223e-123
RDM1	17q12	0.610619	1.52982e-124	1.647e-122
GTPBP4	10p15.3	0.610595	1.57317e-124	1.68829e-122
INTS13	12p11.23	0.610461	1.84258e-124	1.97115e-122
USP39	2p11.2	0.610361	2.07245e-124	2.21007e-122
MCMBP	10q26.11	0.610095	2.83257e-124	3.01117e-122
DENR	12q24.31	0.608272	2.39951e-123	2.5428e-121
HNRNPR	1p36.12	0.607988	3.34141e-123	3.52989e-121
MZT1	13q21.33	0.607965	3.43157e-123	3.61384e-121
POLD1	19q13.3	0.606977	1.08535e-122	1.13945e-120
GTF2E1	3q13.33	0.605982	3.44165e-122	3.60201e-120
CCT4	2p15	0.605806	4.21871e-122	4.40165e-120
FANCG	9p13.3	0.605218	8.33265e-122	8.66723e-120
CENPP	9q22.31	0.604631	1.64082e-121	1.70147e-119
DHRS12	13q14.3	-0.604489	1.93228e-121	1.99757e-119
HENMT1	1p13.3	0.604179	2.76167e-121	2.84629e-119
TUBB	6p21.33	0.603579	5.50411e-121	5.65552e-119
EIF2S2	20q11.22	0.603451	6.3777e-121	6.53328e-119
DHFR	5q14.1	0.602432	2.04848e-120	2.09211e-118
BUB3	10q26.13	0.602039	3.21087e-120	3.26939e-118
SNRPG	2p13.3	0.600355	2.18728e-119	2.22045e-117
RUVBL1	3q21.3	0.600061	3.05192e-119	3.08892e-117
SET	9q34.11	0.597713	4.33371e-118	4.37316e-116
IQGAP3	1q22	0.597668	4.55678e-118	4.58458e-116
CAD	2p23.3	0.596863	1.12591e-117	1.12942e-115
RANP1	6p22.1	0.596436	1.8155e-117	1.81577e-115
PALB2	16p12.2	0.595715	4.06926e-117	4.05786e-115
RHNO1	12p13.33	0.595289	6.54947e-117	6.51191e-115
ACTR3	2q14.1	0.594921	9.864e-117	9.77867e-115
PDCD10	3q26.1	0.594777	1.15871e-116	1.14533e-114
HDAC2	6q21	0.59378	3.50814e-116	3.45751e-114
TIPRL	1q24.2	0.593281	6.09985e-116	5.99435e-114
PIMREG	17p13.2	0.593266	6.20098e-116	6.07606e-114
CMSS1	3q12.1	0.593148	7.06763e-116	6.90524e-114
LYRM9	17q11.2	-0.592908	9.22354e-116	8.98564e-114
PRELID3B	20q13.32	0.59264	1.24046e-115	1.20499e-113
CCT6A	7p11.2	0.59246	1.51332e-115	1.46584e-113
RRP1B	21q22.3	0.591965	2.6114e-115	2.52224e-113
CKAP5	11p11.2	0.591839	3.00124e-115	2.89051e-113
MED30	8q24.11	0.589669	3.24852e-114	3.11978e-112
CPSF3	2p25.1	0.588743	8.93747e-114	8.55896e-112
PARP1	1q42.12	0.587464	3.5917e-113	3.42987e-111
C21ORF58	21q22.3	0.587071	5.50225e-113	5.23953e-111
SRSF1	17q22	0.584993	5.18732e-112	4.92577e-110
NOLC1	10q24.32	0.584917	5.63238e-112	5.33341e-110
KNTC1	12q24.31	0.582325	9.0333e-111	8.52991e-109
ISG20L2	1q23.1	0.581945	1.35527e-110	1.27618e-108
POP1	8q22.2	0.581131	3.21765e-110	3.02146e-108
SENP1	12q13.11	0.580594	5.68914e-110	5.32746e-108
TRA2B	3q27.2	0.580364	7.26055e-110	6.78019e-108
YBX1	1p34.2	0.5803	7.76387e-110	7.23024e-108
PNO1	2p14	0.579638	1.56356e-109	1.45209e-107
TMPO-AS1	12q23.1	0.579179	2.53962e-109	2.3521e-107
CBX2	17q25.3	0.578067	8.18514e-109	7.56007e-107
CNOT9	2q35	0.578043	8.38978e-109	7.72797e-107
MYB	6q23.3	0.577654	1.26246e-108	1.15971e-106
MACROH2A1	5q31.1	0.577582	1.36132e-108	1.24714e-106
SLBP	4p16.3	0.577389	1.66774e-108	1.52373e-106
URB2	1q42.13	0.576497	4.23733e-108	3.86099e-106
IGIP	5q31.3	-0.57631	5.15545e-108	4.68495e-106
NEMP1	12q13.3	0.576045	6.79291e-108	6.15641e-106
MGME1	20p11.23	0.575691	9.82879e-108	8.88402e-106
ALYREF	17q25.3	0.575422	1.30029e-107	1.17217e-105
CCDC77	12p13.33	0.575168	1.69332e-107	1.52241e-105
GNPTG	16p13.3	-0.575025	1.96535e-107	1.7623e-105
PRKDC	8q11.21	0.575022	1.97269e-107	1.7642e-105
CEP85	1p36.11	0.574926	2.17949e-107	1.944e-105
KHDRBS1	1p35.2	0.57449	3.42571e-107	3.04753e-105
PHF5A	22q13.2	0.574253	4.38312e-107	3.88901e-105
SIRT3	11p15.5	-0.574209	4.58343e-107	4.0561e-105
CTPS1	1p34.2	0.573866	6.54388e-107	5.77587e-105
RPIA	2p11.2	0.573557	9.00649e-107	7.92876e-105
HAUS8	19p13.11	0.573245	1.24341e-106	1.09178e-104
NUP62	19q13.33	0.573147	1.37529e-106	1.20445e-104
ARHGEF39	9p13.3	0.572642	2.31735e-106	2.02424e-104
TSEN15	1q25.3	0.572307	3.27303e-106	2.85167e-104
GEN1	2p24.2	0.571893	5.01252e-106	4.356e-104
R3HDM1	2q21.3	0.571176	1.04671e-105	9.07281e-104
MAGOHB	12p13.2	0.57107	1.16707e-105	1.00902e-103
PAK1IP1	6p24.2	0.570678	1.74351e-105	1.50356e-103
NUP205	7q33	0.570606	1.87742e-105	1.61491e-103
EXOSC3	9p13.2	0.570486	2.12253e-105	1.82112e-103
SRSF3	6p21.31-p21.2	0.570287	2.60021e-105	2.22532e-103
POLE3	9q32	0.569354	6.74135e-105	5.75483e-103
NIFK	2q14.3	0.568846	1.1312e-104	9.63227e-103
TDP1	14q32.11	0.568181	2.22432e-104	1.88928e-102
SF3A3	1p34.3	0.567885	3.00434e-104	2.54541e-102
KREMEN2	16p13.3	0.566518	1.19737e-103	1.01193e-101
TPM3	1q21.3	0.565561	3.14325e-103	2.64982e-101
DONSON	21q22.11	0.56534	3.92424e-103	3.29998e-101
TUBA1C	12q13.12	0.564342	1.06914e-102	8.96827e-101
NPM1P9	Xp22.2	0.564129	1.32233e-102	1.10647e-100
ZW10	11q23.2	0.563926	1.62094e-102	1.35298e-100
BCL2L12	19q13.33	0.563129	3.59501e-102	2.99334e-100
PUS7	7q22.3	0.562664	5.71399e-102	4.74598e-100
DHX9	1q25.3	0.562401	7.42899e-102	6.15532e-100
RAE1	20q13.31	0.562143	9.60283e-102	7.93701e-100
C18ORF54	18q21.2	0.561923	1.19511e-101	9.85385e-100
H2AX	11q23.3	0.561857	1.27607e-101	1.04958e-99
MIS18BP1	14q21.2	0.561719	1.46313e-101	1.20051e-99
RPL39L	3q27.3	0.561314	2.1877e-101	1.79069e-99
DESI2	1q44	0.561073	2.77777e-101	2.26818e-99
SUPT16H	14q11.2	0.560892	3.32257e-101	2.7065e-99
ABCE1	4q31.21	0.560696	4.03535e-101	3.2792e-99
NOL11	17q24.2	0.560624	4.33307e-101	3.51269e-99
YARS2	12p11.21	0.56058	4.52611e-101	3.66041e-99
DCAF12	9p13.3	0.560507	4.86242e-101	3.92301e-99
MRPL3	3q22.1	0.559109	1.93206e-100	1.55508e-98
DPM1	20q13.13	0.558943	2.27452e-100	1.82637e-98
GTF2H3	12q24.31	0.558543	3.3714e-100	2.70072e-98
CDC123	10p14-p13	0.557857	6.60598e-100	5.27931e-98
TFRC	3q29	0.557259	1.18675e-99	9.46177e-98
SSRP1	11q12.1	0.556366	2.83815e-99	2.2575e-97
THOC3	5q35.2	0.555774	5.0516e-99	4.00867e-97
FAXDC2	5q33.2	-0.554674	1.4717e-98	1.16513e-96
SNRPGP2	18q21.2	0.554331	2.05058e-98	1.61962e-96
TGS1	8q12.1	0.553478	4.67902e-98	3.68705e-96
NSD2	4p16.3	0.552882	8.31795e-98	6.53927e-96
GLRX3	10q26.3	0.552346	1.39332e-97	1.09283e-95
FANCE	6p21.31	0.552252	1.52589e-97	1.19405e-95
CGAS	6q13	0.551891	2.15828e-97	1.685e-95
NOP56	20p13	0.551672	2.66352e-97	2.07466e-95
UCK2	1q24.1	0.550578	7.59829e-97	5.90483e-95
PDCD2L	19q13.11	0.550392	9.07329e-97	7.03492e-95
UBE2SP1	17p12	0.549636	1.86686e-96	1.44415e-94
FAAP24	19q13.11	0.548767	4.26762e-96	3.29376e-94
WDR3	1p12	0.548696	4.56509e-96	3.51532e-94
RFC2	7q11.23	0.5486	5.00066e-96	3.84198e-94
PSRC1	1p13.3	0.548386	6.12773e-96	4.69723e-94
RNA5SP323	10q23.33	0.548119	7.89712e-96	6.03987e-94
GPN1	2p23.3	0.547959	9.19412e-96	7.01596e-94
HPDL	1p34.1	0.547861	1.0081e-95	7.67544e-94
TK2	16q21	-0.547562	1.33871e-95	1.01697e-93
PDSS1	10p12.1	0.546255	4.5981e-95	3.48518e-93
BEND3	6q21	0.545899	6.43076e-95	4.86336e-93
VTA1	6q24.1-q24.2	0.545528	9.11654e-95	6.87912e-93
RAD1	5p13.2	0.545369	1.0587e-94	7.97093e-93
PPIH	1p34.2	0.545287	1.14365e-94	8.59135e-93
BOP1	8q24.3	0.544577	2.22626e-94	1.66871e-92
RPP40	6p25.1	0.544571	2.23859e-94	1.67424e-92
CEP128	14q31.1	0.544396	2.63821e-94	1.96876e-92
H3C2	6p22.2	0.54272	1.2612e-93	9.39095e-92
CAPZA1	1p13.2	0.542572	1.4475e-93	1.07545e-91
EIF4A3	17q25.3	0.54244	1.63626e-93	1.21302e-91
NIF3L1	2q33.1	0.542358	1.76664e-93	1.30681e-91
FBXO43	8q22.2	0.54161	3.54014e-93	2.61298e-91
TDG	12q23.3	0.541383	4.36966e-93	3.21822e-91
UBE2SP2	17p11.2	0.541266	4.86872e-93	3.57798e-91
ARNTL2	12p11.23	0.540999	6.2333e-93	4.57086e-91
E2F3	6p22.3	0.540768	7.7241e-93	5.6518e-91
NEDD1	12q23.1	0.538554	5.94308e-92	4.33922e-90
TPM4	19p13.12-p13.11	0.538339	7.23929e-92	5.27423e-90
HNRNPF	10q11.21	0.538335	7.26273e-92	5.27992e-90
UTP11	1p34.3	0.538296	7.5298e-92	5.46234e-90
SKA2	17q23.2	0.537819	1.16555e-91	8.43715e-90
SYNCRIP	6q14.3	0.537054	2.34652e-91	1.69496e-89
GMNN	6p22.3	0.536223	5.00677e-91	3.60883e-89
BZW2	7p21.1	0.536065	5.78139e-91	4.15829e-89
SSB	2q31.1	0.536063	5.79385e-91	4.15841e-89
GNL3	3p21.1	0.535841	7.09082e-91	5.0785e-89
FABP5	8q21.13	0.535525	9.45084e-91	6.75445e-89
HAUS6	9p22.1	0.534404	2.61285e-90	1.86345e-88
PSMD14	2q24.2	0.534369	2.69812e-90	1.92021e-88
DPH2	1p34.1	0.534257	2.98673e-90	2.12114e-88
DDX21	10q22.1	0.533892	4.15389e-90	2.94387e-88
CPSF6	12q15	0.533153	8.09567e-90	5.7254e-88
SRSF2	17q25.2	0.532444	1.53331e-89	1.08212e-87
ABRACL	6q24.1	0.532105	2.07845e-89	1.46379e-87
HNRNPAB	5q35.3	0.532007	2.26963e-89	1.59511e-87
HNRNPU	1q44	0.531476	3.65611e-89	2.56421e-87
FDPSP8	1q32.3	0.531415	3.86006e-89	2.70164e-87
ZNF146	19q13.1	0.531265	4.4157e-89	3.08415e-87
PRPF4	9q32	0.531248	4.48378e-89	3.12524e-87
HMGA1P1	Xp21.3	0.530513	8.6551e-89	6.02028e-87
EGFL6	Xp22.2	0.53018	1.16523e-88	8.08841e-87
HAUS1	18q21.1	0.529899	1.4983e-88	1.03791e-86
INTS8	8q22.1	0.529726	1.74705e-88	1.20775e-86
MRE11	11q21	0.529624	1.91377e-88	1.3203e-86
PCGF6	10q24.33	0.529585	1.98106e-88	1.36395e-86
GABPB1	15q21.2	0.52812	7.28471e-88	5.00528e-86
XPOT	12q14.2	0.52791	8.77599e-88	6.0177e-86
SAE1	19q13.32	0.527878	9.02927e-88	6.17883e-86
GNAI3	1p13.3	0.527814	9.55781e-88	6.52731e-86
SETP14	3q25.31	0.527774	9.89767e-88	6.74578e-86
UTP18	17q21.33	0.52757	1.18609e-87	8.06755e-86
IVD	15q15.1	-0.527473	1.29263e-87	8.77459e-86
GPSM2	1p13.3	0.526737	2.47686e-87	1.67796e-85
YWHAZ	8q22.3	0.526539	2.94835e-87	1.99338e-85
NXT2	Xq23	0.52593	5.04342e-87	3.40305e-85
PAICS	4q12	0.525401	8.0273e-87	5.40564e-85
NOP58	2q33.1	0.525097	1.04839e-86	7.04589e-85
INTS7	1q32.3	0.524806	1.35415e-86	9.08275e-85
POLE	12q24.33	0.524702	1.48311e-86	9.928e-85
PTMA	2q37.1	0.524656	1.54355e-86	1.03122e-84
YEATS2	3q27.1	0.524487	1.7899e-86	1.19344e-84
TAF5	10q24.33	0.524312	2.08729e-86	1.38899e-84
PGPEP1	19p13.11	-0.523874	3.06042e-86	2.03256e-84
PPP1R8	1p35.3	0.523651	3.72096e-86	2.46641e-84
ZGRF1	4q25	0.523525	4.15132e-86	2.74629e-84
H1-5	6p22.1	0.522936	6.9435e-86	4.58447e-84
NOP2	12p13.31	0.522463	1.04783e-85	6.90488e-84
DARS2	1q25.1	0.52203	1.52712e-85	1.00436e-83
CBX7	22q13.1	-0.521793	1.87576e-85	1.23126e-83
COA7	1p32.3	0.521462	2.49924e-85	1.63734e-83
DTYMK	2q37.3	0.52095	3.89497e-85	2.5468e-83
SAPCD2	9q34.3	0.520229	7.26547e-85	4.74149e-83
TERT	5p15.33	0.520116	8.01143e-85	5.21823e-83
TOM1	22q12.3	-0.519759	1.09012e-84	7.08683e-83
SMPD1	11p15.4	-0.519365	1.53021e-84	9.92877e-83
CHTF18	16p13.3	0.51857	3.03251e-84	1.96387e-82
PABPC3	13q12.13	0.518521	3.16161e-84	2.04356e-82
ERI1	8p23.1	0.51834	3.69336e-84	2.38271e-82
PRPF40A	2q23.3	0.517954	5.14377e-84	3.3121e-82
NASP	1p34.1	0.517484	7.6908e-84	4.94273e-82
STIP1	11q13.1	0.516993	1.16995e-83	7.50477e-82
C1ORF131	1q42.2	0.516264	2.17935e-83	1.39532e-81
TSN	2q14.3	0.516254	2.19917e-83	1.40535e-81
NCL	2q37.1	0.516163	2.37642e-83	1.51575e-81
CCDC18	1p22.1	0.51595	2.84756e-83	1.81284e-81
PSMC3IP	17q21.2	0.515922	2.91627e-83	1.85309e-81
DMC1	22q13.1	0.515806	3.21862e-83	2.04138e-81
RNASEH1	2p25.3	0.515174	5.50843e-83	3.48713e-81
GHDC	17q21.2	-0.514929	6.78023e-83	4.28422e-81
PBXIP1	1q21.3	-0.514722	8.08766e-83	5.10081e-81
LRP8	1p32.3	0.514487	9.86458e-83	6.20991e-81
MTMR10	15q13.3	-0.51437	1.08989e-82	6.84828e-81
SAT2	17p13.1	-0.512957	3.59595e-82	2.25531e-80
KPNB1	17q21.32	0.512462	5.45514e-82	3.41502e-80
LRRC29	16q22.1	-0.512422	5.63977e-82	3.52408e-80
TNS2	12q13.13	-0.512362	5.932e-82	3.69984e-80
SMC1A	Xp11.22	0.512322	6.13756e-82	3.821e-80
HAPLN3	15q26.1	0.512264	6.441e-82	4.00253e-80
SNRPE	1q32.1	0.512038	7.7906e-82	4.83232e-80
MCM5	22q12.3	0.511925	8.56316e-82	5.30179e-80
ACRV1	11q24.2	0.51191	8.67121e-82	5.35887e-80
SMARCC1	3p21.31	0.511623	1.1033e-81	6.80603e-80
CEP78	9q21.2	0.511446	1.28087e-81	7.88701e-80
CDK4	12q14.1	0.511215	1.55353e-81	9.54858e-80
KDM1A	1p36.12	0.511171	1.61206e-81	9.8903e-80
DHFRP1	18q11.2	0.510015	4.23997e-81	2.5966e-79
WDR53	3q29	0.509897	4.67791e-81	2.85961e-79
HMGXB4	22q12.3	0.509863	4.81153e-81	2.93599e-79
CCT8	21q21.3	0.509771	5.19544e-81	3.16454e-79
DDX11-AS1	12p11.21	0.509407	7.04077e-81	4.28082e-79
SRSF7	2p22.1	0.509015	9.75293e-81	5.91917e-79
YBX1P1	14q23.3	0.50899	9.95849e-81	6.0331e-79
WDR4	21q22.3	0.507813	2.64546e-80	1.59982e-78
NDE1	16p13.11	0.507657	3.01052e-80	1.81734e-78
ODF2	9q34.11	0.507269	4.15256e-80	2.50227e-78
QTRT2	3q13.31	0.507009	5.14413e-80	3.09426e-78
CABLES2	20q13.33	0.506284	9.36446e-80	5.62283e-78
EED	11q14.2	0.506253	9.60284e-80	5.75574e-78
PRKN	6q26	-0.505736	1.47014e-79	8.79614e-78
SMNDC1	10q25.2	0.505575	1.67897e-79	1.00278e-77
SUV39H1	Xp11.23	0.505496	1.79039e-79	1.06744e-77
CEP72	5p15.33	0.505346	2.02654e-79	1.20611e-77
ACACB	12q24.11	-0.505078	2.52591e-79	1.50068e-77
CCDC159	19p13.2	-0.504978	2.7411e-79	1.62567e-77
CRYL1	13q12.11	-0.504811	3.14291e-79	1.8607e-77
TMEM220	17p13.1	-0.504641	3.61441e-79	2.13611e-77
CENPJ	13q12.12-q12.13	0.504335	4.64545e-79	2.74065e-77
SRSF10	1p36.11	0.504021	6.00472e-79	3.5364e-77
ZC3H15	2q32.1	0.503497	9.21334e-79	5.41664e-77
DLEU2	13q14.2	0.503173	1.20076e-78	7.04719e-77
TRMT10C	3q12.3	0.50317	1.2038e-78	7.05279e-77
PABPC1	8q22.3	0.502829	1.58936e-78	9.28348e-77
SPRTN	1q42.2	0.502828	1.59004e-78	9.28348e-77
CYB5D2	17p13.2	-0.502596	1.9211e-78	1.1197e-76
G3BP1	5q33.1	0.502408	2.23882e-78	1.30264e-76
SPINDOC	11q13.1	0.502288	2.46919e-78	1.43421e-76
DBF4P1	10q21.3	0.502234	2.57903e-78	1.49544e-76
PUM3	9p24.2	0.502224	2.60009e-78	1.50507e-76
PNPLA7	9q34.3	-0.502018	3.07447e-78	1.77662e-76
PITX1	5q31.1	0.501941	3.27373e-78	1.88854e-76
NUP93	16q13	0.501864	3.48425e-78	2.00656e-76
PER1	17p13.1	-0.501731	3.88333e-78	2.23259e-76
CYP4V2	4q35.1-q35.2	-0.501175	6.09748e-78	3.49958e-76
NOL10	2p25.1	0.500191	1.35157e-77	7.74404e-76
HNRNPL	19q13.2	0.500032	1.53712e-77	8.79225e-76
GTF3C3	2q33.1	0.500017	1.55584e-77	8.8843e-76
NRAS	1p13.2	0.499912	1.69339e-77	9.65344e-76
RAET1K	6q25.1	0.499808	1.84155e-77	1.04804e-75
YWHAQ	2p25.1	0.499618	2.14642e-77	1.21949e-75
C5ORF22	5p13.3	0.499471	2.4155e-77	1.37007e-75
APOBEC3B	22q13.1	0.499226	2.94332e-77	1.66665e-75
HNRNPC	14q11.2	0.498966	3.62957e-77	2.0518e-75
XPO5	6p21.1	0.498382	5.80301e-77	3.27497e-75
MMP12	11q22.2	0.498175	6.84905e-77	3.85887e-75
H3C12	6p22.1	0.498164	6.91246e-77	3.88811e-75
METAP2	12q22	0.497678	1.0204e-76	5.73003e-75
H2BC9	6p22.2	0.497675	1.02314e-76	5.73589e-75
LIG1	19q13.33	0.497118	1.59738e-76	8.94033e-75
C9ORF40	9q21.13	0.496841	1.99268e-76	1.11343e-74
KLF9	9q21.12	-0.496821	2.02551e-76	1.12991e-74
SLC7A5P1	16p11.2	0.496398	2.83897e-76	1.58108e-74
PPM1G	2p23.3	0.496249	3.19766e-76	1.77791e-74
DUSP11	2p13.1	0.495714	4.8947e-76	2.717e-74
ARPC5	1q25.3	0.495579	5.45027e-76	3.02043e-74
IQCB1	3q13.33	0.495405	6.26086e-76	3.46397e-74
JPT1	17q25.1	0.495352	6.52773e-76	3.60572e-74
PTGES3	12q13.3	0.495337	6.60815e-76	3.64419e-74
NUP35	2q32.1	0.495251	7.07651e-76	3.89611e-74
CBX3P9	6q22.1	0.494455	1.33122e-75	7.31739e-74
H3-3A	1q42.12	0.494419	1.36911e-75	7.51345e-74
MTA2	11q12.3	0.494203	1.62552e-75	8.90612e-74
DDX18	2q14.1	0.49413	1.72182e-75	9.41846e-74
LRRC37A9P	17q12	0.494008	1.89582e-75	1.03535e-73
ANAPC1	2q13	0.493898	2.06883e-75	1.12801e-73
BTD	3p25.1	-0.493464	2.91496e-75	1.5868e-73
XRCC5	2q35	0.493341	3.21309e-75	1.74628e-73
RNF138	18q12.1	0.493038	4.08229e-75	2.21512e-73
PSMA4	15q25.1	0.49238	6.85538e-75	3.71388e-73
TMEM88	17p13.1	-0.492239	7.66142e-75	4.14391e-73
PPIL1	6p21.2	0.491937	9.70822e-75	5.24259e-73
ZNF670	1q44	0.491764	1.11289e-74	6.00022e-73
TXNDC9	2q11.2	0.491725	1.14725e-74	6.17558e-73
CUL2	10p11.21	0.491515	1.35237e-74	7.26821e-73
DDX12P	12p13.31	0.491274	1.63421e-74	8.76894e-73
RBBP7	Xp22.2	0.491181	1.75747e-74	9.4154e-73
CES2	16q22.1	-0.491007	2.01421e-74	1.07738e-72
FARSB	2q36.1	0.490879	2.2274e-74	1.18953e-72
CCDC34	11p14.1	0.490686	2.59172e-74	1.38191e-72
PPP1CC	12q24.11	0.490484	3.03416e-74	1.61527e-72
SNRPB	20p13	0.490451	3.11308e-74	1.65468e-72
SMC3	10q25.2	0.489106	8.89409e-74	4.72001e-72
WDR12	2q33.2	0.489059	9.22984e-74	4.89051e-72
H2AZP3	13q32.3	0.488893	1.04994e-73	5.55451e-72
TAF2	8q24.12	0.488854	1.08231e-73	5.71679e-72
H2AC14	6p22.1	0.488688	1.23176e-73	6.49602e-72
KIF4B	5q33.2	0.488603	1.31508e-73	6.92468e-72
NATD1	17p11.2	-0.488595	1.3238e-73	6.9597e-72
PSMA5	1p13.3	0.488431	1.5038e-73	7.89376e-72
SUMO2P1	6p22.1	0.488296	1.67026e-73	8.75397e-72
DDN	12q13.12	0.488182	1.8241e-73	9.54545e-72
BYSL	6p21.1	0.488089	1.96149e-73	1.02485e-71
DCTPP1	16p11.2	0.487992	2.1145e-73	1.1031e-71
RBBP4	1p35.1	0.487905	2.26128e-73	1.17785e-71
TIGAR	12p13.32	0.487867	2.32974e-73	1.21165e-71
ARPC2	2q35	0.487739	2.57266e-73	1.33593e-71
LSM2	6p21.33	0.487605	2.85431e-73	1.47991e-71
OVOL3	19q13.12	0.487293	3.63308e-73	1.8808e-71
XRCC3	14q32.33	0.487266	3.7107e-73	1.91804e-71
ANKRD24	19p13.3	-0.487223	3.8378e-73	1.98072e-71
NUP153	6p22.3	0.486781	5.39884e-73	2.78213e-71
MRPL42	12q22	0.48669	5.79484e-73	2.98165e-71
ETFBKMT	12p11.21	-0.486351	7.52587e-73	3.86644e-71
SQLE	8q24.13	0.486243	8.18197e-73	4.19714e-71
POU6F1	12q13.13	-0.486136	8.88424e-73	4.55048e-71
UMPS	3q21.2	0.485995	9.90435e-73	5.06531e-71
MYCBP	1p34.3	0.485977	1.00423e-72	5.1281e-71
RPE	2q34	0.485713	1.23089e-72	6.27605e-71
NEK2P4	2q21.1	0.485434	1.5257e-72	7.7675e-71
UTP14A	Xq26.1	0.485426	1.53501e-72	7.80318e-71
FBXW4	10q24.32	-0.485396	1.57012e-72	7.96966e-71
NXT1	20p11.21	0.484533	3.04754e-72	1.54456e-70
ANP32E	1q21.2	0.484318	3.59361e-72	1.81859e-70
VPS11	11q23.3	-0.484226	3.85587e-72	1.9484e-70
C1ORF74	1q32.2	0.483966	4.70485e-72	2.37384e-70
ZNF724	19p12	0.483859	5.10764e-72	2.57323e-70
ARMC1	8q13.1	0.483817	5.27561e-72	2.6539e-70
G2E3	14q12	0.483322	7.70154e-72	3.86851e-70
DDX20	1p13.2	0.483036	9.57525e-72	4.80254e-70
PDE7B	6q23.3	-0.481176	3.94204e-71	1.97423e-69
TOLLIP	11p15.5	-0.48106	4.30663e-71	2.15363e-69
HNRNPM	19p13.2	0.480994	4.52608e-71	2.26003e-69
HYLS1	11q24.2	0.480833	5.11505e-71	2.55036e-69
CNOT10	3p22.3	0.480124	8.74362e-71	4.35314e-69
SEH1L	18p11.21	0.479761	1.15067e-70	5.72036e-69
MIR-568/568		-0.479468	1.43563e-70	7.12651e-69
BRCC3	Xq28	0.479434	1.47283e-70	7.30044e-69
PTDSS1	8q22.1	0.479398	1.5131e-70	7.48909e-69
SHOX2	3q25.32	0.479276	1.65839e-70	8.19618e-69
UCHL5	1q31.2	0.479126	1.85729e-70	9.1658e-69
HDGF	1q23.1	0.478993	2.05255e-70	1.01147e-68
MSRA	8p23.1	-0.478986	2.06314e-70	1.01521e-68
LSM5	7p14.3	0.478684	2.58929e-70	1.27225e-68
HABP4	9q22.32	-0.478286	3.49264e-70	1.71363e-68
OLA1	2q31.1	0.478095	4.03356e-70	1.97615e-68
NMI	2q23.3	0.477639	5.67816e-70	2.77786e-68
PFDN4	20q13.2	0.477541	6.1092e-70	2.98442e-68
ADHFE1	8q13.1	-0.477051	8.81648e-70	4.30074e-68
HMGA1P3	12q24.11	0.476939	9.58606e-70	4.66941e-68
PIP5K1A	1q21.3	0.476852	1.02311e-69	4.97644e-68
HSPH1	13q12.3	0.476607	1.22894e-69	5.96899e-68
MAGOH	1p32.3	0.476522	1.3096e-69	6.35165e-68
CCT3	1q22	0.476507	1.32371e-69	6.41087e-68
TAF1A	1q41	0.476145	1.73438e-69	8.3878e-68
MAPRE1	20q11.21	0.475891	2.09605e-69	1.01224e-67
WDR77	1p13.2	0.475838	2.18149e-69	1.052e-67
H2AC16	6p22.1	0.475508	2.78916e-69	1.34313e-67
PSMG1	21q22.2	0.475485	2.83635e-69	1.36391e-67
VRK2	2p16.1	0.475339	3.16201e-69	1.51835e-67
H3C7	6p22.2	0.475328	3.18805e-69	1.52868e-67
HPRT1	Xq26.2-q26.3	0.475248	3.38422e-69	1.62045e-67
ADSS2	1q44	0.475202	3.50063e-69	1.67382e-67
NCBP1	9q22.33	0.474868	4.48765e-69	2.14273e-67
CASP2	7q34	0.474289	6.89702e-69	3.28849e-67
CASP3	4q35.1	0.474236	7.17433e-69	3.41589e-67
WDR75	2q32.2	0.474172	7.5197e-69	3.5753e-67
MFSD14B	9q22.32	0.474003	8.52849e-69	4.04924e-67
TMA16	4q32.2	0.473939	8.94219e-69	4.2397e-67
BORCS7	10q24.32	-0.473848	9.56424e-69	4.52828e-67
NAA15	4q31.1	0.473728	1.04487e-68	4.94009e-67
CAPRIN1	11p13	0.473676	1.08613e-68	5.12803e-67
LLPH	12q14.3	0.473122	1.63537e-68	7.71043e-67
ACTR2	2p14	0.473116	1.64334e-68	7.73722e-67
METTL7A	12q13.12	-0.473088	1.67723e-68	7.88577e-67
MTFR1L	1p36.11	-0.472837	2.01863e-68	9.47773e-67
PEBP1	12q24.23	-0.472458	2.67016e-68	1.25194e-66
RANP6	4q34.1	0.472279	3.046e-68	1.42618e-66
SARAF	8p12	-0.472258	3.09349e-68	1.44641e-66
IARS1	9q22.31	0.472253	3.10507e-68	1.44982e-66
OTUD6B	8q21.3	0.471869	4.11732e-68	1.91981e-66
C12ORF4	12p13.32	0.471832	4.23152e-68	1.97034e-66
HMGN1	21q22.2	0.471687	4.70879e-68	2.18956e-66
SUMO2	17q25	0.471388	5.86354e-68	2.72276e-66
SETSIP	1p22.1	0.471293	6.28646e-68	2.91514e-66
PSMA6	14q13.2	0.47129	6.29899e-68	2.91695e-66
MOB1A	2p13.1	0.471091	7.29172e-68	3.37205e-66
VBP1	Xq28	0.471074	7.3837e-68	3.40992e-66
DISP1	1q41	-0.470992	7.84288e-68	3.61703e-66
MIR-3936/3936		-0.470907	8.34438e-68	3.84307e-66
C1ORF109	1p34.3	0.470827	8.85206e-68	4.07134e-66
ARHGAP6	Xp22.2	-0.470353	1.25209e-67	5.75092e-66
NIP7	16q22.1	0.469779	1.90557e-67	8.74053e-66
KIF2A	5q12.1	0.469656	2.08418e-67	9.54684e-66
GGH	8q12.3	0.46965	2.09287e-67	9.5737e-66
SNRPA1	15q26.3	0.469575	2.21028e-67	1.00971e-65
CDIP1	16p13.3	-0.469009	3.33942e-67	1.52347e-65
RSRC1	3q25.32	0.468976	3.42276e-67	1.55939e-65
HGD	3q13.33	-0.468918	3.56935e-67	1.62398e-65
NUP54	4q21.1	0.468571	4.59451e-67	2.0876e-65
ATP6V0A1	17q21.2	-0.468568	4.60596e-67	2.08999e-65
MRTO4	1p36.13	0.468448	5.02306e-67	2.2762e-65
HAGH	16p13.3	-0.468357	5.36819e-67	2.42934e-65
SMIM45	22q13.2	0.468068	6.62197e-67	2.99273e-65
IGF2BP3	7p15.3	0.467917	7.38825e-67	3.33458e-65
DHX15	4p15.2	0.467909	7.43089e-67	3.34935e-65
CHRNA5	15q25.1	0.467858	7.71418e-67	3.47241e-65
MTHFD2P7	3q26.33	0.467668	8.85457e-67	3.98043e-65
HMGN2	1p36.11	0.467482	1.01309e-66	4.54813e-65
EPRS1	1q41	0.467431	1.05138e-66	4.71378e-65
FABP5P7	11q12.1	0.467403	1.0728e-66	4.80344e-65
DBF4B	17q21.31	0.467381	1.0901e-66	4.87447e-65
STK38L	12p11.23	0.467343	1.12077e-66	5.00496e-65
PSMD2	3q27.1	0.46733	1.1309e-66	5.04357e-65
YTHDF2	1p35.3	0.467263	1.18692e-66	5.2864e-65
RHEBL1	12q13.12	0.466962	1.47672e-66	6.56847e-65
TAF4B	18q11.2	0.466408	2.20313e-66	9.78668e-65
HNRNPA3P6	3p12.3	0.46619	2.5784e-66	1.14387e-64
UNG	12q24.11	0.466053	2.84705e-66	1.26139e-64
STK26	Xq26.2	0.46605	2.85251e-66	1.26216e-64
ZNF131	5p12	0.465966	3.03051e-66	1.33917e-64
RIBC2	22q13.31	0.465713	3.6389e-66	1.60591e-64
FANCM	14q21.2	0.465528	4.15678e-66	1.83207e-64
HNRNPK	9q21.32	0.465183	5.32915e-66	2.34573e-64
YBX1P2	7q22.3	0.464943	6.33132e-66	2.78323e-64
DBR1	3q22.3	0.464748	7.28252e-66	3.19721e-64
PIGW	17q12	0.464665	7.73022e-66	3.38937e-64
HEATR1	1q43	0.464303	1.0024e-65	4.38937e-64
REEP5	5q22.2	-0.464162	1.10873e-65	4.84873e-64
LINC00663	19p13.11	-0.463931	1.30833e-65	5.71422e-64
NUDT21	16q13	0.463893	1.3446e-65	5.86507e-64
AGO2	8q24.3	0.46357	1.69397e-65	7.37947e-64
MPHOSPH6	16q23.3	0.463557	1.71093e-65	7.44374e-64
TUBBP1	8p12	0.463276	2.09137e-65	9.08725e-64
ANP32B	9q22.33	0.462439	3.80051e-65	1.64924e-63
GGCT	7p14.3	0.46236	4.021e-65	1.74269e-63
PHF19	9q33.2	0.462179	4.57239e-65	1.97913e-63
VAMP2	17p13.1	-0.462175	4.58607e-65	1.98251e-63
TMEM183A	1q32.1	0.462133	4.72403e-65	2.03954e-63
RAD51C	17q22	0.46208	4.9087e-65	2.11656e-63
COP1	1q25.1-q25.2	0.462029	5.089e-65	2.19151e-63
NLRP7	19q13.42	0.461841	5.81856e-65	2.5025e-63
RPF1	1p22.3	0.461768	6.12567e-65	2.63124e-63
YWHAZP2	2q14.3	0.461451	7.67588e-65	3.29293e-63
NPM3	10q24.32	0.461412	7.8892e-65	3.38016e-63
TMEM69	1p34.1	0.461202	9.15832e-65	3.91895e-63
RBPMS	8p12	-0.460889	1.14402e-64	4.88921e-63
TOMM5	9p13.2	0.460872	1.15781e-64	4.94191e-63
HRC	19q13.33	-0.460787	1.22922e-64	5.24006e-63
ADD1	4p16.3	-0.460748	1.26428e-64	5.38276e-63
NUDT1	7p22.3	0.460332	1.69696e-64	7.21581e-63
YBX1P10	9p13.3	0.460136	1.94925e-64	8.27818e-63
GID8	20q13.33	0.459923	2.26596e-64	9.61112e-63
H2BC17	6p22.1	0.459506	3.04263e-64	1.28893e-62
PTTG3P	8q13.1	0.459478	3.10262e-64	1.31269e-62
ADCY3	2p23.3	0.459425	3.22057e-64	1.36089e-62
CCPG1	15q21.3	-0.459083	4.1e-64	1.73034e-62
CSTF3	11p13	0.458891	4.69491e-64	1.97895e-62
RIPK2	8q21.3	0.458882	4.72358e-64	1.98855e-62
IMMP2L	7q31.1	-0.458754	5.17092e-64	2.17417e-62
CCDC15	11q24.2	0.458632	5.63523e-64	2.36645e-62
H3C8	6p22.2	0.4586	5.76175e-64	2.41657e-62
MRPL47	3q26.33	0.45858	5.84482e-64	2.44838e-62
MTHFD1L	6q25.1	0.458316	7.03353e-64	2.94268e-62
ZBTB16	11q23.2	-0.458222	7.51454e-64	3.14004e-62
UBL7-DT	15q24.1	0.457701	1.08353e-63	4.52206e-62
LTV1	6q24.2	0.457624	1.14353e-63	4.7666e-62
TCTA	3p21.31	-0.457578	1.18109e-63	4.91708e-62
TADA2B	4p16.1	-0.457536	1.21664e-63	5.05888e-62
PAQR4	16p13.3	0.457494	1.25306e-63	5.19962e-62
TCP1	6q25.3	0.457493	1.25357e-63	5.19962e-62
TEX10	9q31.1	0.457482	1.26347e-63	5.23425e-62
RAPGEF2	4q32.1	-0.457341	1.39471e-63	5.77088e-62
SPIN4	Xq11.1	0.457239	1.49855e-63	6.19297e-62
RNPS1P1	4p15.33	0.457131	1.61629e-63	6.67138e-62
WEE1	11p15.4	0.45679	2.05075e-63	8.45433e-62
RBM12	20q11.22	0.456788	2.05457e-63	8.45977e-62
FABP5P1	13q22.1	0.45664	2.27858e-63	9.37075e-62
ZBTB4	17p13.1	-0.456505	2.50448e-63	1.02872e-61
DR1	1p22.1	0.455928	3.74507e-63	1.53643e-61
TUBBP2	13q14.11	0.455734	4.28892e-63	1.75742e-61
SYPL2	1p13.3	-0.455652	4.54051e-63	1.85826e-61
EPOP	17q12	0.455523	4.9665e-63	2.03014e-61
TP53INP2	20q11.22	-0.455402	5.4046e-63	2.20655e-61
ZNF473	19q13.33	0.455215	6.15424e-63	2.50958e-61
NMU	4q12	0.454796	8.2376e-63	3.35508e-61
ICMT-DT	1p36.31	0.454765	8.41705e-63	3.42405e-61
ACBD4	17q21.31	-0.454538	9.85367e-63	4.00364e-61
CCDC92	12q24.31	-0.454475	1.02942e-62	4.17763e-61
CEP135	4q12	0.45435	1.12276e-62	4.55095e-61
AP3S2	15q26.1	-0.454229	1.22116e-62	4.94386e-61
DMGDH	5q14.1	-0.454161	1.27957e-62	5.17414e-61
TFAM	10q21.1	0.454127	1.31036e-62	5.29232e-61
MTF2	1p22.1	0.454098	1.33711e-62	5.3939e-61
SPG7	16q24.3	-0.454082	1.35182e-62	5.44674e-61
FAM104A	17q25.1	0.454072	1.36137e-62	5.47871e-61
NONO	Xq13.1	0.45393	1.50177e-62	6.03654e-61
OTX1	2p15	0.453761	1.68822e-62	6.77793e-61
GALNT6	12q13.13	0.453727	1.72854e-62	6.93159e-61
ACBD7	10p13	0.453439	2.10989e-62	8.4508e-61
NVL	1q42.11	0.453416	2.14386e-62	8.57587e-61
RRP36	6p21.1	0.453415	2.14619e-62	8.57587e-61
ZNF19	16q22.2	-0.453331	2.27462e-62	9.07836e-61
EIF2S1	14q23.3	0.45317	2.54117e-62	1.01302e-60
HMGN1P4	1q25.3	0.453074	2.71617e-62	1.08151e-60
SINHCAF	12p11.21	0.453028	2.80279e-62	1.11469e-60
DDX39A	19p13.12	0.452961	2.93541e-62	1.16606e-60
YBX1P6	9q31.3	0.452944	2.97196e-62	1.17919e-60
PLAGL2	20q11.21	0.452847	3.17743e-62	1.25924e-60
MRPL13	8q24.12	0.452664	3.60443e-62	1.42679e-60
TAPT1	4p15.32	-0.45252	3.98061e-62	1.57206e-60
TOM1L2	17p11.2	-0.45252	3.98072e-62	1.57206e-60
WBP2	17q25.1	-0.452271	4.72798e-62	1.86499e-60
ZBED4	22q13.33	0.452106	5.29388e-62	2.08577e-60
GNL2	1p34.3	0.452035	5.55879e-62	2.1876e-60
POLR1G	19q13.32	0.452008	5.66414e-62	2.22647e-60
CEBPZ	2p22.2	0.45193	5.9782e-62	2.34719e-60
DDX11	12p11.21	0.451876	6.20503e-62	2.43342e-60
EFTUD2	17q21.31	0.451861	6.26825e-62	2.45537e-60
SNRPC	6p21.31	0.451332	9.01505e-62	3.52724e-60
SERGEF	11p15.1	-0.451048	1.09609e-61	4.28361e-60
BRI3BP	12q24.31	0.450827	1.27545e-61	4.9788e-60
GLMN	1p22.1	0.450587	1.50294e-61	5.86009e-60
ALG10	12p11.1	0.45029	1.84253e-61	7.1759e-60
COIL	17q22	0.450244	1.90098e-61	7.39502e-60
KCMF1	2p11.2	0.450065	2.14965e-61	8.35275e-60
PSMB2	1p34.3	0.450028	2.2048e-61	8.55721e-60
CTSO	4q32.1	-0.449851	2.48817e-61	9.64593e-60
CDC20P1	9q21.33	0.449475	3.21607e-61	1.24535e-59
GPR108	19p13.3	-0.449462	3.24402e-61	1.25474e-59
CIRBP	19p13.3	-0.448592	5.86947e-61	2.26763e-59
SHC2	19p13.3	-0.448256	7.37708e-61	2.84683e-59
MINDY1	1q21.3	-0.44822	7.56319e-61	2.91532e-59
CAND1	12q14.3-q15	0.448182	7.75799e-61	2.987e-59
METTL13	1q24.3	0.448074	8.3485e-61	3.2107e-59
DUSP12	1q23.3	0.447919	9.2787e-61	3.56439e-59
DCUN1D1	3q26.33	0.447781	1.0189e-60	3.90965e-59
BMS1	10q11.21	0.447272	1.43902e-60	5.51543e-59
ZNF280C	Xq26.1	0.447122	1.59269e-60	6.09748e-59
SNRPF	12q23.1	0.447055	1.66645e-60	6.37265e-59
H3P6	2q31.1	0.446981	1.75217e-60	6.69288e-59
MIXL1	1q42.12	0.446913	1.83507e-60	7.00164e-59
SH3BP1	22q13.1	0.446747	2.05271e-60	7.82323e-59
TPRKB	2p13.1	0.446705	2.11281e-60	8.0432e-59
MTERF3	8q22.1	0.446617	2.24157e-60	8.52376e-59
C21ORF91	21q21.1	0.446445	2.51808e-60	9.56445e-59
MED20	6p21.1	0.446375	2.64046e-60	1.00181e-58
SLF1	5q15	0.44627	2.83491e-60	1.07437e-58
PTMAP8	3q13.31	0.445713	4.12667e-60	1.56217e-58
SLC22A5	5q31.1	-0.445575	4.53033e-60	1.71306e-58
ZNF540	19q13.13	-0.445529	4.67215e-60	1.76472e-58
KLKB1	4q35.2	-0.445507	4.74171e-60	1.78899e-58
CSTF1	20q13.2-q13.31	0.445403	5.08505e-60	1.91639e-58
TTC27	2p22.3	0.44536	5.23506e-60	1.97073e-58
CCSAP	1q42.13	0.445183	5.89821e-60	2.2179e-58
NKRF	Xq24	0.445173	5.9383e-60	2.23049e-58
HNRNPA3P3	Xq27.1	0.444907	7.10106e-60	2.66428e-58
SUZ12	17q11.2	0.444869	7.28265e-60	2.72938e-58
PPARGC1A	4p15.2	-0.444851	7.37232e-60	2.75993e-58
MARCHF2	19p13.2	-0.44438	1.01152e-59	3.78257e-58
LSM6	4q31.22	0.444349	1.03264e-59	3.8573e-58
SMPD4	2q21.1	0.443779	1.51404e-59	5.64922e-58
TWNK	10q24.31	0.443776	1.5165e-59	5.65217e-58
FDPS	1q22	0.443734	1.56032e-59	5.80908e-58
KANK3	19p13.2	-0.443676	1.62193e-59	6.03184e-58
RBM8B	14q23.1	0.443463	1.87021e-59	6.94754e-58
CKS1BP3	5q12.1	0.443432	1.90971e-59	7.08648e-58
ECE2	3q27.1	0.443311	2.07007e-59	7.6731e-58
PCCA	13q32.3	-0.442887	2.7496e-59	1.01808e-57
CLYBL	13q32.3	-0.44284	2.83699e-59	1.04928e-57
SLC25A42	19p13.11	-0.442505	3.54689e-59	1.31041e-57
C3ORF18	3p21.31	-0.441738	5.9136e-59	2.18241e-57
RNF168	3q29	0.44147	7.06353e-59	2.60395e-57
AZIN1	8q22.3	0.441408	7.36323e-59	2.71148e-57
KPNA4	3q25.33	0.441319	7.81294e-59	2.87185e-57
CPQ	8q22.1	-0.441318	7.8157e-59	2.87185e-57
KNOP1	16p12.3	0.441242	8.22341e-59	3.01837e-57
H2AC13	6p22.1	0.441162	8.66808e-59	3.17814e-57
ANKRD27	19q13.11	0.441128	8.86867e-59	3.24816e-57
UBXN6	19p13	-0.441115	8.94497e-59	3.27256e-57
PACC1	1q32.3	0.440519	1.32827e-58	4.85429e-57
ANP32BP1	15q24.2	0.440454	1.38687e-58	5.06297e-57
ZNF519	18p11.21	0.440346	1.48965e-58	5.4323e-57
ARPC5L	9q33.3	0.440312	1.52294e-58	5.54774e-57
APBB1	11p15.4	-0.44029	1.54527e-58	5.62303e-57
DNMT3B	20q11.21	0.440151	1.69458e-58	6.15971e-57
DQX1	2p13.1	0.440111	1.74037e-58	6.31936e-57
ANKLE1	19p13.11	0.440058	1.8021e-58	6.53648e-57
SCLT1	4q28.2	0.439884	2.02113e-58	7.32306e-57
PRPS2	Xp22.2	0.439847	2.07126e-58	7.49667e-57
BTF3L4	1p32.3	0.439794	2.14615e-58	7.75942e-57
GFRA3	5q31.2	0.439764	2.18852e-58	7.90417e-57
SSX2IP	1p22.3	0.439676	2.3203e-58	8.37115e-57
HNRNPA3	2q31.2	0.439452	2.68959e-58	9.69312e-57
TTLL4	2q35	0.439438	2.71369e-58	9.76956e-57
CDC5L	6p21.1	0.439226	3.1221e-58	1.12279e-56
PTMAP5	13q31.1	0.439223	3.12858e-58	1.12393e-56
HMGB1	13q12.3	0.439152	3.27785e-58	1.1763e-56
RAB11FIP3	16p13.3	-0.439111	3.36848e-58	1.20755e-56
PLAC9	10q22.3	-0.439067	3.46633e-58	1.24131e-56
PTBP1	19p13.3	0.438852	3.99448e-58	1.42811e-56
PRMT5	14q11.2	0.438851	3.99644e-58	1.42811e-56
LDHD	16q23.1	-0.438684	4.46376e-58	1.59343e-56
PLPP1	5q11.2	-0.438674	4.49052e-58	1.59965e-56
SIAE	11q24.2	-0.438674	4.49066e-58	1.59965e-56
UBE2N	12q22	0.438157	6.31273e-58	2.24634e-56
NSUN2	5p15.31	0.438152	6.33351e-58	2.25136e-56
MLYCD	16q23.3	-0.438138	6.3913e-58	2.26951e-56
TNNT1	19q13.42	0.437871	7.61507e-58	2.70123e-56
NUP85	17q25.1	0.437847	7.73605e-58	2.74127e-56
DAP3	1q22	0.437626	8.94337e-58	3.16576e-56
CBX1	17q21.32	0.43761	9.03738e-58	3.1957e-56
SPATA20	17q21.33	-0.437567	9.29716e-58	3.28412e-56
IL22RA2	6q23.3	0.43724	1.15182e-57	4.06445e-56
EBNA1BP2	1p34.2	0.437172	1.20499e-57	4.24764e-56
U2SURP	3q23	0.437122	1.24484e-57	4.38352e-56
KRT5	12q13.13	0.437058	1.29772e-57	4.56498e-56
TEDC1	14q32.33	0.437014	1.33582e-57	4.6941e-56
PRMT1	19q13.33	0.436926	1.41517e-57	4.9678e-56
HNRNPKP4	3q11.2	0.436727	1.61185e-57	5.65236e-56
HSP90AA1	14q32.31	0.436644	1.70251e-57	5.96408e-56
PARP2	14q11.2	0.436474	1.90222e-57	6.65677e-56
SH2D2A	1q23.1	0.436432	1.95475e-57	6.83355e-56
ATP5MC1P4	3q26.31	0.436399	1.99815e-57	6.97806e-56
CCL7	17q12	0.436182	2.30219e-57	8.03154e-56
SRP72	4q12	0.436137	2.37094e-57	8.26286e-56
SNRK	3p22.1	-0.435862	2.83701e-57	9.87695e-56
PINK1	1p36.12	-0.4358	2.95256e-57	1.02686e-55
BIK	22q13.2	0.435793	2.96692e-57	1.0308e-55
TARS1	5p13.3	0.435341	3.98267e-57	1.38228e-55
PMAIP1	18q21.32	0.435012	4.93541e-57	1.7112e-55
SMARCD2	17q23.3	0.434928	5.21192e-57	1.80521e-55
ZHX3	20q12	-0.434803	5.65173e-57	1.95554e-55
GOLGA8IP	15q11.2	-0.434642	6.27539e-57	2.16912e-55
HS3ST3A1	17p12	0.434617	6.38061e-57	2.20323e-55
ACADL	2q34	-0.434559	6.62446e-57	2.2851e-55
WDR5	9q34.2	0.43441	7.29837e-57	2.515e-55
PGM2	4p14	0.434363	7.52198e-57	2.58941e-55
NANP	20p11.21	0.434329	7.69009e-57	2.64459e-55
ZFP69B	1p34.2	0.434207	8.32356e-57	2.85953e-55
DNAJB2	2q35	-0.434168	8.53856e-57	2.93041e-55
RNF2	1q25.3	0.433929	9.97077e-57	3.41848e-55
C1QBP	17p13.2	0.433615	1.22165e-56	4.1842e-55
COPS3	17p11.2	0.433529	1.29133e-56	4.41836e-55
MRPL11	11q13.2	0.433517	1.30142e-56	4.4484e-55
METTL2A	17q23.2	0.433273	1.52439e-56	5.20524e-55
CBFB	16q22.1	0.433101	1.70365e-56	5.81149e-55
MIR-3153/3153		0.433037	1.77478e-56	6.04801e-55
PRDM13	6q16.2	0.432861	1.9887e-56	6.77018e-55
CCDC150	2q33.1	0.432589	2.37023e-56	8.06093e-55
BDNF-AS	11p14.1	-0.432519	2.48005e-56	8.42593e-55
UBE2V2	8q11.21	0.432452	2.58905e-56	8.78744e-55
GNG7	19p13.3	-0.432202	3.04307e-56	1.0318e-54
WDCP	2p23.3	0.431927	3.632e-56	1.23026e-54
GDI2	10p15.1	0.431826	3.87675e-56	1.31185e-54
SLC25A19	17q25.1	0.43179	3.96826e-56	1.34147e-54
DNTTIP2	1p22.1	0.431706	4.1885e-56	1.41451e-54
JADE1	4q28.2	-0.431416	5.04702e-56	1.70274e-54
POLR3G	5q14.3	0.431349	5.26745e-56	1.77534e-54
ADAMDEC1	8p21.2	0.431172	5.90179e-56	1.98715e-54
RPH3AL	17p13.3	-0.430929	6.89696e-56	2.31992e-54
PPP3R1	2p14	0.430818	7.40668e-56	2.48889e-54
PSPC1	13q12.11	0.4308	7.49119e-56	2.51479e-54
IMPDH1	7q32.1	0.430743	7.77209e-56	2.6065e-54
MAZ	16p11.2	0.430582	8.61447e-56	2.88615e-54
CHORDC1	11q14.3	0.430496	9.10291e-56	3.04677e-54
DPF1	19q13.2	0.43048	9.1992e-56	3.07595e-54
ACTL8	1p36.13	0.430454	9.35339e-56	3.12442e-54
POLR1B	2q14.1	0.430349	1.00014e-55	3.33757e-54
SPAST	2p22.3	0.430317	1.02117e-55	3.40441e-54
B4GAT1	11q13.2	-0.430117	1.16076e-55	3.86596e-54
EXOSC2	9q34.12	0.429848	1.37881e-55	4.58767e-54
SMC1B	22q13.31	0.429818	1.40521e-55	4.67091e-54
FAM136A	2p13.3	0.429681	1.53404e-55	5.09412e-54
GOLGA8M	15q13.1	-0.429525	1.69479e-55	5.6211e-54
HNRNPA3P10	12q13.13	0.429523	1.69606e-55	5.6211e-54
RHOQP1	14q21.3	0.429217	2.0629e-55	6.83018e-54
CALCOCO1	12q13.13	-0.429173	2.12164e-55	7.01782e-54
DEXI	16p13.13	-0.428957	2.43359e-55	8.04181e-54
UTP23	8q24.11	0.428912	2.50509e-55	8.26999e-54
CXCL10	4q21.1	0.428903	2.51975e-55	8.31026e-54
POLR2B	4q12	0.428857	2.59441e-55	8.54816e-54
BAZ1A	14q13.1-q13.2	0.428827	2.64512e-55	8.70673e-54
SFPQ	1p34.3	0.428762	2.75641e-55	9.06425e-54
CLNS1A	11q14.1	0.428694	2.8776e-55	9.45357e-54
SAC3D1	11q13.1	0.428672	2.91801e-55	9.57702e-54
SAAL1	11p15.1	0.428627	3.00398e-55	9.84961e-54
CTSV	9q22.33	0.428613	3.03134e-55	9.92969e-54
SLC28A3	9q21.32-q21.33	0.42841	3.44876e-55	1.12861e-53
WDR13	Xp11.23	-0.428113	4.16638e-55	1.36213e-53
CLEC3B	3p21.31	-0.428028	4.39699e-55	1.43614e-53
ELF4	Xq26.1	0.427901	4.76722e-55	1.55556e-53
DHRS7	14q23.1	-0.427852	4.91576e-55	1.60248e-53
XRN2	20p11.22	0.427821	5.01569e-55	1.63348e-53
GUCA1A	6p21.1	0.427636	5.64016e-55	1.83509e-53
RGN	Xp11.3	-0.427308	6.94251e-55	2.25665e-53
PSME4	2p16.2	0.427286	7.03847e-55	2.28564e-53
CAVIN2	2q32.3	-0.427277	7.08135e-55	2.29736e-53
DCK	4q13.3	0.427149	7.67892e-55	2.48884e-53
PAXIP1	7q36.2	0.426951	8.70249e-55	2.81789e-53
PTMAP4	12p13.31	0.426906	8.95634e-55	2.89731e-53
HNRNPA3P1	10q11.21	0.426624	1.07044e-54	3.4595e-53
NUP210	3p25.1	0.42655	1.12189e-54	3.62229e-53
OAS3	12q24.13	0.426454	1.19229e-54	3.84593e-53
PGAM5	12q24.33	0.426336	1.28397e-54	4.13771e-53
NCK1	3q22.3	0.42633	1.28891e-54	4.14966e-53
CCDC198	14q22.3	-0.42603	1.5578e-54	5.01061e-53
PDCD11	10q24.33	0.426028	1.5595e-54	5.01131e-53
PMCH	12q23.2	0.425916	1.67436e-54	5.37528e-53
TUBBP6	7p11.2	0.425774	1.83065e-54	5.87145e-53
FN3K	17q25.3	-0.425677	1.94643e-54	6.23235e-53
REEP4	8p21.3	0.425677	1.94686e-54	6.23235e-53
ALG6	1p31.3	0.425244	2.55653e-54	8.1763e-53
TMEM241	18q11.2	0.425229	2.58106e-54	8.24695e-53
EXO5	1p34.2	0.425207	2.61655e-54	8.35244e-53
NR3C2	4q31	-0.425192	2.64132e-54	8.42355e-53
RAB5IF	20q11.23	0.425125	2.75595e-54	8.78087e-53
PPA1	10q22.1	0.425002	2.97668e-54	9.47519e-53
DDX46	5q31.1	0.424929	3.11649e-54	9.9109e-53
CDCA7L	7p15.3	0.424737	3.51781e-54	1.11767e-52
LRRC42	1p32.3	0.424704	3.59005e-54	1.13955e-52
TMEM192	4q32.3	-0.424701	3.5965e-54	1.14052e-52
CCT7	2p13.2	0.424488	4.11195e-54	1.30276e-52
IGSF10	3q25.1	0.424455	4.19774e-54	1.3287e-52
HSP90AB3P	4q22.1	0.424298	4.6343e-54	1.4655e-52
HAUS2	15q15.2	0.423769	6.45423e-54	2.03911e-52
PA2G4	12q13.2	0.423754	6.51414e-54	2.05612e-52
CPEB2	4p15.32	-0.423679	6.82846e-54	2.15332e-52
HNRNPLP1	6p24.3	0.423626	7.05843e-54	2.22377e-52
PHF6	Xq26.2	0.423576	7.28239e-54	2.29219e-52
ADA	20q13.12	0.423466	7.80308e-54	2.4538e-52
PDCL3	2q11.2	0.423407	8.09467e-54	2.54313e-52
CCT5P2	13q31.1	0.423308	8.61442e-54	2.7039e-52
CPSF2	14q32.12	0.423021	1.03063e-53	3.23195e-52
IL4I1	19q13.33	0.42282	1.16826e-53	3.66014e-52
NAGLU	17q21.2	-0.422807	1.17831e-53	3.68821e-52
SGSM1	22q11.23	-0.42277	1.2054e-53	3.76952e-52
BET1L	11p15.5	-0.422591	1.34815e-53	4.21204e-52
SERINC1	6q22.31	-0.422505	1.42261e-53	4.44058e-52
AMMECR1	Xq23	0.422427	1.49336e-53	4.65712e-52
URGCP	7p13	-0.422351	1.56583e-53	4.87861e-52
SMC6	2p24.2	0.422281	1.63564e-53	5.09141e-52
IPO9	1q32.1	0.422269	1.64774e-53	5.12435e-52
SLC12A4	16q22.1	-0.422203	1.71658e-53	5.33356e-52
ELOVL3	10q24.32	0.422182	1.73951e-53	5.39983e-52
FBL	19q13.2	0.422134	1.79194e-53	5.55749e-52
SLC30A6	2p22.3	0.422102	1.82868e-53	5.66624e-52
PARP1P1	13q34	0.421848	2.14161e-53	6.62976e-52
RNF8	6p21.2	0.421836	2.15811e-53	6.67474e-52
VPS9D1-AS1	16q24.3	0.421804	2.20047e-53	6.79954e-52
EDA2R	Xq12	-0.421582	2.52616e-53	7.79881e-52
SLC25A32	8q22.3	0.4214	2.82987e-53	8.72845e-52
EPYC	12q21.33	0.421387	2.8526e-53	8.79053e-52
SLC7A5	16q24.2	0.421367	2.8883e-53	8.89243e-52
GEMIN4	17p13.3	0.421092	3.4248e-53	1.05346e-51
HNRNPUL1	19q13.2	0.421086	3.43807e-53	1.05658e-51
MMP9	20q13.12	0.421041	3.53671e-53	1.08591e-51
TLX3	5q35.1	0.420924	3.80223e-53	1.16637e-51
KIF22	16p11.2	0.420689	4.39839e-53	1.34803e-51
TRAF7	16p13.3	0.420636	4.54576e-53	1.39193e-51
HDAC1	1p35.2-p35.1	0.420542	4.81804e-53	1.47397e-51
MREG	2q35	0.420418	5.20417e-53	1.59066e-51
KHSRP	19p13.3	0.420353	5.41667e-53	1.65411e-51
MRPL9	1q21.3	0.420308	5.57029e-53	1.69949e-51
ZNF205-AS1	16p13.3	-0.419919	7.08442e-53	2.1595e-51
HMGB3P6	1q23.3	0.419881	7.25125e-53	2.20836e-51
SLC25A30	13q14.13	-0.419706	8.07997e-53	2.45854e-51
SPATA12	3p14.3	0.419641	8.4128e-53	2.55751e-51
SNORD78	1q25.1	0.418916	1.31537e-52	3.99517e-51
RBM38	20q13.31	0.418846	1.37412e-52	4.16985e-51
ITGB3BP	1p31.3	0.418829	1.3885e-52	4.20971e-51
UBE2E1	3p24.2	0.418754	1.45343e-52	4.40263e-51
UBA3	3p14.1	0.418575	1.6236e-52	4.91367e-51
H2AC12	6p22.1	0.418573	1.62538e-52	4.91468e-51
TGIF2	20q11.23	0.418517	1.68242e-52	5.08261e-51
SIKE1	1p13.2	0.418493	1.70721e-52	5.15288e-51
GBP1	1p22.2	0.418358	1.85453e-52	5.59255e-51
PSME3	17q21.31	0.418287	1.93723e-52	5.83671e-51
POTEF	2q21.1	0.418237	1.99762e-52	6.01332e-51
PTBP1P	14q23.3	0.418203	2.04069e-52	6.13749e-51
TET3	2p13.1	0.418133	2.13059e-52	6.4022e-51
KLC4	6p21.1	-0.418056	2.23393e-52	6.70676e-51
PBLD	10q21.3	-0.417958	2.37225e-52	7.11569e-51
PSMA7	20q13.33	0.417856	2.52553e-52	7.56875e-51
UPF3B	Xq24	0.417723	2.7392e-52	8.20184e-51
KLF1	19p13.13	0.41763	2.90162e-52	8.68045e-51
MXD3	5q35.3	0.417521	3.10105e-52	9.26887e-51
ERH	14q24.1	0.417426	3.28824e-52	9.8197e-51
DNMBP-AS1	10q24.2	-0.41739	3.35983e-52	1.00246e-50
PPHLN1	12q12	0.417375	3.39214e-52	1.01121e-50
SGK2	20q13.12	-0.417312	3.52544e-52	1.05002e-50
CTHRC1	8q22.3	0.417266	3.62688e-52	1.07929e-50
CPEB4	5q35.2	-0.41717	3.84464e-52	1.14308e-50
HAUS5	19q13.12	0.41691	4.50894e-52	1.33941e-50
MRPS10	6p21.1	0.416906	4.51952e-52	1.34137e-50
RETREG2	2q35	-0.416674	5.2105e-52	1.5451e-50
PHF1	6p21.32	-0.416661	5.25032e-52	1.55554e-50
TAF1B	2p25.1	0.416599	5.45487e-52	1.61473e-50
EPB42	15q15.2	-0.416583	5.50643e-52	1.62856e-50
ZMYND19	9q34.3	0.416562	5.57981e-52	1.64883e-50
ISL2	15q24.3	0.416553	5.60866e-52	1.6559e-50
PRPF38A	1p32.3	0.416523	5.71444e-52	1.68566e-50
TOR3A	1q25.2	0.416483	5.85342e-52	1.72515e-50
EPHX2	8p21.2-p21.1	-0.41645	5.97242e-52	1.75869e-50
IKBKE	1q32.1	0.416407	6.13456e-52	1.80486e-50
DPP3	11q13.2	0.416253	6.73719e-52	1.98044e-50
RAB17	2q37.3	-0.416138	7.22737e-52	2.12269e-50
FBXO31	16q24.2	-0.415968	8.02005e-52	2.35345e-50
RPL12P1	6p21.32	0.415869	8.51479e-52	2.49646e-50
LSG1	3q29	0.415707	9.40401e-52	2.75479e-50
CLP1	11q12.1	0.415661	9.67071e-52	2.83046e-50
THAP12	11q13.5	0.415507	1.06195e-51	3.10546e-50
FICD	12q23.3	-0.415445	1.10293e-51	3.22253e-50
CXCL13	4q21.1	0.41537	1.15417e-51	3.36931e-50
CASP8AP2	6q15	0.415366	1.15683e-51	3.37416e-50
PRELID3A	18p11.21	0.41535	1.16865e-51	3.40569e-50
ZNHIT6	1p22.3	0.415344	1.17257e-51	3.41419e-50
TMEM150A	2p11.2	-0.41529	1.21227e-51	3.52676e-50
SLC38A11	2q24.3	-0.415268	1.22838e-51	3.57055e-50
H3C9P	6p22.2	0.415139	1.32859e-51	3.85849e-50
CGNL1	15q21.3	-0.415133	1.33378e-51	3.87025e-50
PTCHD4	6p12.3	-0.41506	1.39436e-51	4.04256e-50
ACAD10	12q24.12	-0.415025	1.42411e-51	4.1253e-50
H2BC13	6p22.1	0.41484	1.59361e-51	4.61231e-50
SCGN	6p22.2	-0.414542	1.90925e-51	5.52114e-50
TMEM129	4p16.3	-0.41449	1.97099e-51	5.69481e-50
CXCL11	4q21.1	0.414222	2.31906e-51	6.69477e-50
SERPINH1P1	9p13.3	0.414207	2.34038e-51	6.75056e-50
PDCD5	19q13.11	0.413913	2.79634e-51	8.05886e-50
PLXNA1	3q21.3	0.413894	2.82941e-51	8.14721e-50
UBXN2A	2p23.3	0.413815	2.96717e-51	8.5366e-50
PPRC1	10q24.32	0.413752	3.08253e-51	8.86098e-50
BAK1	6p21.31	0.413631	3.31671e-51	9.52604e-50
LAMP3	3q27.1	0.41359	3.40009e-51	9.75721e-50
XRCC6	22q13.2	0.413539	3.50758e-51	1.00571e-49
KCTD5	16p13.3	0.413374	3.87436e-51	1.10994e-49
SNRPEP4	19p13.3	0.413364	3.89875e-51	1.11598e-49
UBE2D1	10q21.1	0.41333	3.97941e-51	1.1381e-49
MGRN1	16p13.3	-0.41312	4.51827e-51	1.29112e-49
LINC00886	3q25.31	-0.413094	4.5881e-51	1.30997e-49
TFAP4	16p13.3	0.413027	4.78005e-51	1.36362e-49
VPS9D1	16q24.3	-0.412985	4.90219e-51	1.39729e-49
ECHDC2	1p32.3	-0.412966	4.95754e-51	1.41188e-49
SUOX	12q13.2	-0.412865	5.2699e-51	1.49957e-49
ZNF207	17q11.2	0.412818	5.42063e-51	1.54116e-49
RCOR1	14q32.31	0.412741	5.68057e-51	1.61371e-49
ABHD14B	3p21.2	-0.412512	6.52208e-51	1.85121e-49
TPI1P1	1p31.1	0.412496	6.58373e-51	1.86714e-49
PYCR1	17q25.3	0.412409	6.9404e-51	1.96664e-49
TBCCD1	3q27.3	0.412315	7.34244e-51	2.07882e-49
NUP133	1q42.13	0.41226	7.5887e-51	2.14674e-49
CRAT	9q34.11	-0.412185	7.93916e-51	2.24401e-49
GLE1	9q34.11	0.412159	8.06512e-51	2.27771e-49
WHAMMP3	15q11.2	-0.412073	8.49723e-51	2.39774e-49
RETSAT	2p11.2	-0.412013	8.80858e-51	2.48352e-49
ZFP2	5q35.3	-0.411987	8.94767e-51	2.52063e-49
RNF34	12q24.31	0.411937	9.22149e-51	2.59561e-49
TEX19	17q25.3	0.411889	9.48832e-51	2.66849e-49
LRRCC1	8q21.2	0.411829	9.83652e-51	2.76412e-49
TCOF1	5q32-q33.1	0.411765	1.0222e-50	2.87007e-49
PDK4	7q21.3	-0.411556	1.15949e-50	3.25284e-49
HNRNPA3P5	13q21.32	0.411461	1.22727e-50	3.44012e-49
CACNB2	10p12	-0.411436	1.24601e-50	3.48976e-49
ORAI3	16p11.2	-0.411358	1.30566e-50	3.65379e-49
CDS2	20p12.3	-0.411353	1.31001e-50	3.66293e-49
CARD17	11q22.3	0.411279	1.36916e-50	3.82515e-49
MCUB	4q25	0.411266	1.38014e-50	3.85265e-49
HIKESHI	11q14.2	0.411195	1.43991e-50	4.01618e-49
TRIM28	19q13.43	0.411114	1.51169e-50	4.2129e-49
CYP17A1	10q24.32	-0.410996	1.62293e-50	4.5192e-49
DNAJA1P3	Xq22.3	0.41087	1.75017e-50	4.8695e-49
E2F6	2p25.1	0.410665	1.97819e-50	5.49941e-49
SNRPB2	20p12.1	0.410593	2.06618e-50	5.73929e-49
PGLYRP4	1q21.3	0.410349	2.39115e-50	6.63653e-49
SNHG1	11q12.3	0.410284	2.48587e-50	6.89374e-49
RBBP8	18q11.2	0.410086	2.79855e-50	7.7545e-49
SNRPFP4	3p21.31	0.409985	2.97212e-50	8.2287e-49
C8ORF76	8q24.13	0.409982	2.97721e-50	8.23606e-49
ZSWIM5	1p34.1	-0.409905	3.1179e-50	8.61819e-49
SORBS2	4q35.1	-0.409895	3.13726e-50	8.66462e-49
TNFRSF9	1p36.23	0.409657	3.61494e-50	9.97576e-49
ADGRD2	9q33.3	0.409527	3.90682e-50	1.07724e-48
NSMCE2	8q24.13	0.409458	4.07228e-50	1.12195e-48
CNPPD1	2q35	-0.4093	4.4744e-50	1.23174e-48
HIPK2	7q34	-0.409296	4.48551e-50	1.23379e-48
SCML2	Xp22.13	0.409238	4.64256e-50	1.27595e-48
RPA3	7p21.3	0.409233	4.65606e-50	1.27862e-48
MAN2C1	15q24.2	-0.409205	4.7348e-50	1.29919e-48
CCP110	16p12.3	0.409021	5.28252e-50	1.4483e-48
UBAP2	9p13.3	0.408989	5.38475e-50	1.47513e-48
ESAM	11q24.2	-0.408894	5.69835e-50	1.55978e-48
NAE1	16q22.1	0.408669	6.51593e-50	1.78213e-48
PITPNB	22q12.1	0.408638	6.63733e-50	1.81386e-48
MYNN	3q26.2	0.408545	7.01565e-50	1.9157e-48
EDNRB	13q22.3	-0.408156	8.83978e-50	2.41185e-48
HMGB3	Xq28	0.407888	1.03652e-49	2.82576e-48
NAA25	12q24.13	0.407669	1.18012e-49	3.21467e-48
ATG3	3q13.2	0.4075	1.30501e-49	3.552e-48
GRK6	5q35.3	0.407412	1.37422e-49	3.73738e-48
ZFYVE1	14q24.2	-0.407245	1.51734e-49	4.12328e-48
COL6A4P1	3p25.1	0.407014	1.7401e-49	4.72482e-48
MAGEA11	Xq28	0.406972	1.7831e-49	4.83769e-48
TRIM46	1q22	0.406848	1.91894e-49	5.20206e-48
LONP2	16q12.1	-0.406812	1.96065e-49	5.31087e-48
NAA38	17p13.1	0.406768	2.01206e-49	5.44576e-48
GTF2IRD2B	7q11.23	-0.406706	2.08707e-49	5.64426e-48
THOC7	3p14.1	0.406608	2.21207e-49	5.97754e-48
RNU6-583P	4q28.2	0.406414	2.48087e-49	6.69856e-48
H1-3	6p22.2	0.40632	2.62178e-49	7.07337e-48
PLAC1	Xq26.3	0.40595	3.26139e-49	8.79196e-48
TMEM237	2q33.1	0.405851	3.45768e-49	9.3137e-48
HNRNPA3P12	1p32.3	0.405827	3.50788e-49	9.4414e-48
SLC4A4	4q13.3	-0.405781	3.60264e-49	9.68871e-48
PWAR6	15q11.2	-0.40558	4.05633e-49	1.09002e-47
GAPDHP72	6q27	0.405522	4.1967e-49	1.12684e-47
MMADHC	2q23.2	0.405461	4.34959e-49	1.16697e-47
DAPP1	4q23	0.405429	4.43389e-49	1.18864e-47
FIP1L1	4q12	0.405417	4.46444e-49	1.19588e-47
DNAJB9	7q31.1	-0.405226	4.99552e-49	1.33708e-47
ELAVL1	19p13.2	0.405098	5.38697e-49	1.44072e-47
TTI1	20q11.23	0.405081	5.44041e-49	1.45386e-47
INSR	19p13.2	-0.40491	6.01385e-49	1.60583e-47
MICB	6p21.33	0.4049	6.05132e-49	1.61456e-47
CNOT11	2q11.2	0.404847	6.24307e-49	1.66441e-47
TBPL1	6q23.2	0.4048	6.41549e-49	1.70903e-47
GTF2IRD2	7q11.23	-0.404772	6.52394e-49	1.73655e-47
H3C11	6p22.1	0.404534	7.49945e-49	1.99464e-47
API5	11p12	0.404309	8.55789e-49	2.27437e-47
NDFIP1	5q31.3	-0.404303	8.58979e-49	2.28105e-47
TAGLN2P1	8q23.1	0.404284	8.68785e-49	2.30448e-47
SCN1B	19q13.11	-0.404283	8.69164e-49	2.30448e-47
U2AF2	19q13.42	0.404222	9.00585e-49	2.38591e-47
NME1	17q21.33	0.404219	9.02099e-49	2.38805e-47
CKS1BP6	Xp21.2	0.404206	9.08981e-49	2.40439e-47
SNRPN	15q11.2	-0.404178	9.24064e-49	2.44238e-47
TLX2	2p13.1	0.404098	9.68469e-49	2.55774e-47
WBP11	12p12.3	0.404056	9.92854e-49	2.6201e-47
CNNM2	10q24.32	-0.40385	1.12007e-48	2.9535e-47
C11ORF54	11q21	-0.40375	1.18778e-48	3.12961e-47
SBDS	7q11.21	-0.403704	1.21967e-48	3.21112e-47
TMX1	14q22.1	0.403688	1.23134e-48	3.23933e-47
ABHD6	3p14.3	-0.403577	1.31395e-48	3.45396e-47
EIF2S3	Xp22.11	0.403541	1.34212e-48	3.52528e-47
STAT1	2q32.2	0.403343	1.50702e-48	3.95533e-47
DNAAF2	14q21.3	0.403299	1.54585e-48	4.05411e-47
METAP1	4q23	0.403195	1.64252e-48	4.30429e-47
RARRES1	3q25.32	0.403182	1.65492e-48	4.33344e-47
PCNAP3	Xp11.3	0.403095	1.74112e-48	4.55561e-47
CCT5P1	5q22.3	0.403089	1.74745e-48	4.56864e-47
BMERB1	16p13.11	-0.402896	1.95553e-48	5.1087e-47
AKAP6	14q12	-0.402831	2.03204e-48	5.30449e-47
SF3B3	16q22.1	0.402722	2.16465e-48	5.64629e-47
EIF2AK2	2p22.2	0.402666	2.23667e-48	5.82965e-47
FUBP1	1p31.1	0.402508	2.4525e-48	6.38727e-47
LMBRD1	6q13	-0.402422	2.57931e-48	6.71237e-47
MYC	8q24.21	0.402315	2.74463e-48	7.13709e-47
MRPL19	2p12	0.402237	2.87194e-48	7.4624e-47
MIR-3150B/3150B		0.402125	3.06447e-48	7.94436e-47
MIR-3150B/3P		0.402125	3.06447e-48	7.94436e-47
MIR-3150B/5P		0.402125	3.06447e-48	7.94436e-47
VASH2	1q32.3	0.402019	3.25972e-48	8.44405e-47
FCSK	16q22.1	-0.40189	3.51344e-48	9.09432e-47
PRMT6	1p13.3	0.401683	3.96467e-48	1.02544e-46
BCL2L14	12p13.2	0.40154	4.30733e-48	1.11322e-46
TAF4	20q13.33	0.401385	4.71226e-48	1.21694e-46
CCR8	3p22.1	0.401342	4.8319e-48	1.24689e-46
MXD4	4p16.3	-0.401284	4.99584e-48	1.28821e-46
SNRPD3	22q11.23	0.401251	5.09365e-48	1.31243e-46
LBR	1q42.12	0.401179	5.31069e-48	1.36731e-46
RGS19	20q13.33	0.40116	5.36872e-48	1.3812e-46
HNRNPA1P10	19p13.2	0.401107	5.53776e-48	1.4236e-46
RORC	1q21	-0.401047	5.73338e-48	1.47277e-46
QSER1	11p13	0.40089	6.28093e-48	1.6122e-46
ATIC	2q35	0.400882	6.30924e-48	1.61824e-46
SLC1A5	19q13.32	0.400755	6.78917e-48	1.74001e-46
PA2G4P2	20p12.1	0.400713	6.95944e-48	1.7823e-46
POLR3C	1q21.1	0.400701	7.00754e-48	1.79326e-46
PDK2	17q21.33	-0.400593	7.45741e-48	1.90694e-46
MTARC2	1q41	-0.4004	8.33767e-48	2.13042e-46
EIF4A1P2	Yp11.2	0.400387	8.40079e-48	2.14493e-46
BBS2	16q13	-0.400183	9.45537e-48	2.41237e-46
PHTF2	7q11.23-q21.11	0.400118	9.81747e-48	2.50286e-46
NTAQ1	8q24.13	0.400112	9.85012e-48	2.50929e-46
RPA1	17p13.3	0.400105	9.89208e-48	2.51809e-46
GABARAPL1	12p13.2	-0.399992	1.05598e-47	2.68603e-46
EIF3J	15q21.1	0.399899	1.11386e-47	2.83114e-46
CPEB3	10q23.32	-0.39984	1.15249e-47	2.92713e-46
MUC16	19p13.2	0.39969	1.25723e-47	3.19073e-46
HNRNPA2B1	7p15.2	0.399612	1.31466e-47	3.33398e-46
STRAP	12p12.3	0.399476	1.42241e-47	3.60454e-46
KLK8	19q13.41	0.399463	1.43314e-47	3.629e-46
GSTCD	4q24	0.399406	1.48096e-47	3.7473e-46
NPM1	5q35.1	0.399331	1.54622e-47	3.9095e-46
BAIAP3	16p13.3	-0.39927	1.60165e-47	4.04662e-46
UBP1	3p22.3	0.399257	1.61324e-47	4.07286e-46
ELK1	Xp11.23	0.399225	1.64377e-47	4.14685e-46
TCEANC2	1p32.3	0.399202	1.66557e-47	4.19871e-46
ACAT2	6q25.3	0.39909	1.77666e-47	4.47542e-46
DCLRE1A	10q25.3	0.398969	1.90487e-47	4.7948e-46
ATP23	12q14.1	0.398933	1.94481e-47	4.89168e-46
KIF13B	8p12	-0.398854	2.03449e-47	5.11345e-46
SUMO2P6	5q35.2	0.398779	2.12513e-47	5.33729e-46
CAP1P2	10q11.21	0.398425	2.60402e-47	6.53518e-46
GPC2	7q22.1	0.398393	2.65181e-47	6.65019e-46
OR2W6P	6p22.1	0.398362	2.7009e-47	6.76826e-46
TCF25	16q24.3	-0.398182	2.99413e-47	7.49752e-46
HS1BP3	2p24.1	-0.398055	3.22119e-47	8.06012e-46
EXOC3L2	19q13.32	-0.397995	3.334e-47	8.33624e-46
ISCU	12q23.3	-0.397987	3.34853e-47	8.36637e-46
SCAT1	17q25.3	0.397971	3.37942e-47	8.43732e-46
HMGN2P3	16p12.1	0.397944	3.43172e-47	8.56156e-46
GPRC5C	17q25.1	-0.397892	3.53605e-47	8.81534e-46
SIX3	2p21	0.39776	3.81452e-47	9.50258e-46
PRSS21	16p13.3	0.397695	3.95906e-47	9.85537e-46
KIAA0319L	1p34.3	-0.397602	4.17701e-47	1.03903e-45
POLR2K	8q22.2	0.3976	4.18165e-47	1.03942e-45
SALL1	16q12.1	-0.397485	4.46465e-47	1.10895e-45
COX7A1	19q13.12	-0.397446	4.56605e-47	1.1333e-45
PDE2A	11q13.4	-0.397396	4.69976e-47	1.16563e-45
DLL3	19q13.2	0.397392	4.70951e-47	1.16719e-45
FOXI3	2p11.2	0.397357	4.80586e-47	1.1902e-45
YARS1	1p35.1	0.397236	5.15096e-47	1.27473e-45
ATP1B3	3q23	0.39722	5.19804e-47	1.28544e-45
H2BC11	6p22.1	0.397102	5.55901e-47	1.3737e-45
ENDOV	17q25.3	-0.397057	5.70372e-47	1.40843e-45
H3P36	13q21.33	0.396965	6.0137e-47	1.48389e-45
HNRNPLL	2p22.1	0.396755	6.7812e-47	1.67205e-45
BUD13	11q23.3	0.396598	7.41676e-47	1.82743e-45
GPATCH4	1q22-q23.1	0.396566	7.5512e-47	1.8592e-45
FAM13A	4q22.1	-0.396508	7.80704e-47	1.92079e-45
GPRASP1	Xq22.1	-0.396364	8.47782e-47	2.08431e-45
SCRN2	17q21.32	-0.396317	8.70843e-47	2.13945e-45
CACYBPP2	2q32.1	0.396237	9.11111e-47	2.23675e-45
UQCRH	1p33	0.396234	9.12855e-47	2.23941e-45
TMBIM4	12q14.3	-0.396229	9.155e-47	2.24427e-45
CNDP2	18q22.3	-0.396159	9.52553e-47	2.33341e-45
RRS1	8q13.1	0.396119	9.74848e-47	2.38629e-45
HMGN2P5	15q13.1	0.39607	1.00251e-46	2.45223e-45
TNFSF12	17p13.1	-0.395989	1.04946e-46	2.56523e-45
LINC00671	17q21.31	-0.395804	1.16615e-46	2.84838e-45
PRMT3	11p15.1	0.395689	1.24508e-46	3.03897e-45
FAM149A	4q35.1	-0.395675	1.25488e-46	3.06069e-45
BCL11A	2p16.1	0.395605	1.30616e-46	3.18347e-45
EIF3H	8q23.3-q24.11	0.395597	1.3123e-46	3.19614e-45
ACADS	12q24.31	-0.395423	1.44853e-46	3.52539e-45
TIMM8A	Xq22.1	0.39537	1.49281e-46	3.63052e-45
KDM1B	6p22.3	0.395321	1.53475e-46	3.72986e-45
LINC02870	10q26.3	0.395283	1.56902e-46	3.81039e-45
MFN1	3q26.33	0.395212	1.63286e-46	3.96258e-45
PPARGC1B	5q32	0.395192	1.65173e-46	4.00551e-45
FRY	13q13.1	-0.395174	1.66863e-46	4.0436e-45
TCERG1	5q32	0.394671	2.2211e-46	5.37853e-45
PABPC1P10	3q25.31	0.39454	2.39237e-46	5.78911e-45
CUBN	10p13	-0.39445	2.51719e-46	6.0868e-45
ZRANB3	2q21.3	0.394365	2.64157e-46	6.38302e-45
LCTL	15q22.31	0.394248	2.82192e-46	6.81393e-45
NT5DC2	3p21.1	0.394157	2.972e-46	7.1712e-45
ACAA1	3p22.2	-0.394147	2.98812e-46	7.20494e-45
ATF1	12q13.12	0.394011	3.22793e-46	7.77764e-45
CD99L2	Xq28	-0.393892	3.45215e-46	8.31195e-45
RRP15	1q41	0.393502	4.30289e-46	1.0353e-44
DUSP3	17q21.31	-0.393312	4.7911e-46	1.15194e-44
BARX1	9q22.32	0.393148	5.2565e-46	1.26294e-44
AMT	3p21.31	-0.3931	5.40065e-46	1.29666e-44
FBXL17	5q21.3	-0.39305	5.55544e-46	1.33287e-44
ORC5	7q22.1-q22.2	0.393011	5.67975e-46	1.36173e-44
FABP5P11	22q11.1	0.393004	5.70105e-46	1.36587e-44
PEX11G	19p13.2	-0.392963	5.83515e-46	1.39701e-44
TFB2M	1q44	0.392808	6.3683e-46	1.52357e-44
ALDH1L1	3q21.3	-0.392718	6.69778e-46	1.60126e-44
IFNL3	19q13.2	0.392697	6.77822e-46	1.61935e-44
CPO	2q33.3	-0.392667	6.89339e-46	1.6457e-44
HMGN2P6	14q12	0.392488	7.62362e-46	1.81875e-44
HNRNPKP2	2q22.1	0.392466	7.71912e-46	1.84023e-44
KLHDC7A	1p36.13	-0.392452	7.78254e-46	1.85404e-44
DSC3	18q12.1	0.3923	8.47465e-46	2.0175e-44
IRAK1	Xq28	0.392281	8.56806e-46	2.0383e-44
RCCD1	15q26.1	0.392202	8.95835e-46	2.12966e-44
GPX3	5q33.1	-0.392129	9.33174e-46	2.21686e-44
PSMD1	2q37.1	0.39196	1.02608e-45	2.43587e-44
GAPDHP65	Xp11.3	0.391841	1.09725e-45	2.60299e-44
IL11	19q13.42	0.391784	1.13274e-45	2.6853e-44
DNMT3A	2p23.3	0.391597	1.2583e-45	2.98086e-44
TXNDC15	5q31.1	-0.391588	1.26453e-45	2.99351e-44
PATL1	11q12.1	0.391584	1.26726e-45	2.99789e-44
NUDT15	13q14.2	0.391399	1.40602e-45	3.32381e-44
CALML5	10p15.1	0.391369	1.42976e-45	3.37756e-44
PRPF19	11q12.2	0.391276	1.50607e-45	3.55535e-44
SLC25A5P5	7p14.3	0.391253	1.52575e-45	3.59931e-44
ASTL	2q11.2	0.390974	1.78434e-45	4.20638e-44
EIF4A1P10	Xq21.31	0.390906	1.8536e-45	4.36662e-44
SIK2	11q23.1	-0.390839	1.92384e-45	4.52892e-44
ACSM1	16p12.3	-0.390669	2.11584e-45	4.97746e-44
BCAS2	1p13.2	0.390167	2.80124e-45	6.58525e-44
LRIF1	1p13.3	0.390152	2.82534e-45	6.63729e-44
FOXD3	1p31.3	0.390083	2.9356e-45	6.89152e-44
RIPOR1	16q22.1	-0.390053	2.98643e-45	7.00598e-44
TAGLN2	1q23.2	0.390046	2.99733e-45	7.02669e-44
NAT10	11p13	0.390018	3.04501e-45	7.1335e-44
TAF5L	1q42.13	0.389948	3.1656e-45	7.41087e-44
KLHDC1	14q21.3	-0.389781	3.47618e-45	8.13233e-44
EPIST	5q31.1	0.389666	3.70617e-45	8.6644e-44
GAS5-AS1	1q25.1	-0.389635	3.76909e-45	8.80539e-44
LHX2	9q33.3	0.389514	4.03293e-45	9.41528e-44
GALNT11	7q36.1	-0.389455	4.1689e-45	9.72599e-44
PRDM15	21q22.3	0.389445	4.19082e-45	9.77039e-44
TBC1D17	19q13.33	-0.389313	4.51025e-45	1.05079e-43
H3C3	6p22.2	0.389292	4.56409e-45	1.0626e-43
NCBP2	3q29	0.389195	4.81742e-45	1.1208e-43
ILF3	19p13.2	0.38918	4.85754e-45	1.12936e-43
DGLUCY	14q32.11	-0.38901	5.33915e-45	1.24048e-43
ABT1	6p22.2	0.38885	5.83563e-45	1.3549e-43
MFAP5	12p13.31	0.388837	5.87813e-45	1.36383e-43
NOP14	4p16.3	0.388804	5.98894e-45	1.38859e-43
HCG9	6p22.1	-0.388717	6.28372e-45	1.45594e-43
TTC4	1p32.3	0.388627	6.60658e-45	1.5297e-43
NRIP2	12p13.33	-0.388519	7.01549e-45	1.62326e-43
CDYL	6p25.1	0.388502	7.0819e-45	1.63751e-43
PTGR2	14q24.3	-0.388488	7.1364e-45	1.64898e-43
ABI1	10p12.1	0.388458	7.25599e-45	1.67547e-43
WRNIP1	6p25.2	0.388364	7.64563e-45	1.76424e-43
TRIM37	17q22	0.38828	8.00918e-45	1.84686e-43
HMGCL	1p36.11	-0.388159	8.56719e-45	1.97419e-43
CSTF3-DT	11p13	0.38791	9.83505e-45	2.26481e-43
ZFYVE28	4p16.3	-0.387807	1.04136e-44	2.3964e-43
FRAT2	10q24.1	0.387713	1.09688e-44	2.52246e-43
DDX10	11q22.3	0.387701	1.10438e-44	2.53797e-43
STAT5B	17q21.2	-0.387646	1.13853e-44	2.61322e-43
ADAM12	10q26.2	0.387645	1.13867e-44	2.61322e-43
MSL3	Xp22.2	0.387595	1.17095e-44	2.68547e-43
HYAL1	3p21.31	-0.387506	1.23031e-44	2.81888e-43
UTP6	17q11.2	0.387505	1.23078e-44	2.81888e-43
RBMX	Xq26.3	0.387264	1.40619e-44	3.21844e-43
BHMT2	5q14.1	-0.387229	1.43358e-44	3.27889e-43
DLX4	17q21.33	0.387189	1.46583e-44	3.35039e-43
SLC3A1	2p21	-0.387088	1.54954e-44	3.53933e-43
LINC00844	10q21.1	-0.387013	1.61568e-44	3.68791e-43
PCNT	21q22.3	0.386926	1.69497e-44	3.86629e-43
CEP57L1	6q21	0.38685	1.76731e-44	4.02859e-43
TRMT9B	8p22	-0.386797	1.82e-44	4.1459e-43
RPL37P3	21q21.1	0.386781	1.83637e-44	4.18038e-43
TEF	22q13.2	-0.386678	1.94361e-44	4.42151e-43
PPP2R5D	6p21.1	0.386399	2.26661e-44	5.15283e-43
DNAJC2	7q22.1	0.38626	2.44697e-44	5.55913e-43
ZNF184	6p22.1	0.386216	2.50684e-44	5.69132e-43
TBX20	7p14.2	0.386112	2.65524e-44	6.0242e-43
CLEC6A	12p13.31	0.385993	2.83443e-44	6.42642e-43
PDPN	1p36.21	0.38599	2.84023e-44	6.43526e-43
KNDC1	10q26.3	-0.385895	2.99271e-44	6.77619e-43
KRT9	17q21.2	0.385864	3.04318e-44	6.88586e-43
RPL7L1	6p21.1	0.385836	3.09136e-44	6.99019e-43
KRT3	12q13.13	0.385784	3.18014e-44	7.18613e-43
CFL1P4	1q43	0.385675	3.37642e-44	7.62458e-43
ZNF296	19q13.32	0.385613	3.49509e-44	7.88728e-43
PRRX2	9q34.11	0.38545	3.8211e-44	8.61723e-43
IL10	1q32.1	0.385371	3.99051e-44	8.99329e-43
HEXA	15q23	-0.385306	4.13543e-44	9.31366e-43
MSLNL	16p13.3	0.385292	4.1686e-44	9.38214e-43
SNX6	14q13.1	0.385219	4.33915e-44	9.75947e-43
LRPPRC	2p21	0.385059	4.73628e-44	1.06456e-42
HBS1L	6q23.3	0.385046	4.77034e-44	1.0715e-42
WDFY3-AS2	4q21.23	-0.385036	4.79641e-44	1.07664e-42
HSP90AB1	6p21.1	0.384938	5.06237e-44	1.13559e-42
MICU3	8p22	-0.384713	5.72778e-44	1.284e-42
RBPMS-AS1	8p12	-0.384608	6.06428e-44	1.35854e-42
TCP1P1	7p14.1	0.384559	6.23214e-44	1.39522e-42
CFAP410	21q22.3	-0.384451	6.60947e-44	1.47871e-42
PWP2	21q22.3	0.384396	6.81263e-44	1.52316e-42
RPS18P12	17p12	0.384294	7.20173e-44	1.60908e-42
FBXL5	4p15.32	-0.384232	7.45184e-44	1.66387e-42
TMX4	20p12.3	-0.384153	7.78308e-44	1.73668e-42
KPNA3	13q14.2	0.384139	7.84146e-44	1.74855e-42
PRAME	22q11.22	0.384084	8.08012e-44	1.80058e-42
KRR1	12q21.2	0.38364	1.03015e-43	2.29409e-42
TUBG1	17q21.31	0.383546	1.08387e-43	2.41198e-42
AFF1	4q21.3-q22.1	-0.383545	1.08452e-43	2.41198e-42
PTPRM	18p11.23	-0.383537	1.08932e-43	2.42108e-42
ABAT	16p13.2	-0.383528	1.09493e-43	2.43195e-42
LYPD6B	2q23.2	0.383522	1.09841e-43	2.43807e-42
VPS4A	16q23.1	-0.383505	1.10838e-43	2.45858e-42
STEAP1B	7p15.3	0.383423	1.15926e-43	2.56977e-42
RNU6-438P	7p14.3	0.383254	1.27138e-43	2.81646e-42
PGLYRP3	1q21.3	0.383166	1.33365e-43	2.95245e-42
HMGN2P21	2p13.3	0.383156	1.34133e-43	2.96751e-42
MYOM2	8p23.3	-0.383073	1.40313e-43	3.10222e-42
TARDBP	1p36.22	0.383069	1.40624e-43	3.10705e-42
ABHD14A	3p21.2	-0.38306	1.41336e-43	3.12074e-42
EMCN	4q24	-0.383043	1.42643e-43	3.14756e-42
FBXO44	1p36.22	-0.382946	1.50357e-43	3.3156e-42
RCAN2	6p12.3	-0.382889	1.5512e-43	3.41841e-42
ARMCX4	Xq22.1	-0.38277	1.65462e-43	3.64394e-42
H3P16	4q31.1	0.38275	1.67335e-43	3.68278e-42
ARHGAP24	4q21.23-q21.3	-0.382586	1.82909e-43	4.02293e-42
DUT	15q21.1	0.382542	1.87348e-43	4.11789e-42
XRCC4	5q14.2	0.382483	1.93445e-43	4.24912e-42
PGAP3	17q12	-0.382426	1.9956e-43	4.3806e-42
TIAL1	10q26.11	0.382377	2.04937e-43	4.49572e-42
AHSA1	14q24.3	0.382342	2.08846e-43	4.57848e-42
RPL22L1	3q26.2	0.382293	2.14522e-43	4.69987e-42
RILP	17p13.3	-0.382272	2.17011e-43	4.75134e-42
UBE2D4	7p13	-0.382095	2.38887e-43	5.22691e-42
USP14	18p11.32	0.382062	2.4323e-43	5.31849e-42
DNAH3	16p12.3	0.381984	2.5376e-43	5.54515e-42
CARM1	19p13.2	0.381824	2.76661e-43	6.04168e-42
CCNK	14q32.2	0.381758	2.86853e-43	6.2602e-42
RBM8A	1q21.1	0.38161	3.10775e-43	6.7779e-42
INPP5K	17p13.3	-0.381594	3.1342e-43	6.83119e-42
ATG5	6q21	0.381534	3.23797e-43	7.05281e-42
TBXA2R	19p13.3	-0.381522	3.25925e-43	7.09458e-42
PAFAH2	1p36.11	-0.381425	3.43571e-43	7.47389e-42
NT5DC4	2q14.1	0.381355	3.56837e-43	7.75747e-42
CEMIP	15q25.1	0.381025	4.26699e-43	9.27027e-42
RAPGEF3	12q13.11	-0.38098	4.37081e-43	9.48973e-42
DNAAF9	20p13	-0.380941	4.46478e-43	9.68755e-42
APEX2	Xp11.21	0.380938	4.47143e-43	9.69575e-42
UBQLN4	1q22	0.380823	4.76014e-43	1.03152e-41
MFAP2	1p36.13	0.380762	4.91754e-43	1.06494e-41
ZC2HC1C	14q24.3	-0.380489	5.69938e-43	1.23347e-41
PABPC1P1	4p14	0.380486	5.71038e-43	1.23506e-41
HLF	17q22	-0.380398	5.98863e-43	1.29441e-41
MMP3	11q22.2	0.380394	6.00079e-43	1.29621e-41
TNFRSF13C	22q13.2	0.380366	6.09145e-43	1.31495e-41
UBAP2L	1q21.3	0.380359	6.11343e-43	1.31885e-41
POLR3K	16p13.3	0.380268	6.42208e-43	1.38456e-41
H2AC4	6p22.2	0.380256	6.46519e-43	1.39296e-41
TNFRSF18	1p36.33	0.380227	6.56503e-43	1.41357e-41
CRELD1	3p25.3	-0.380135	6.90068e-43	1.4849e-41
CACFD1	9q34.2	-0.380082	7.10164e-43	1.52717e-41
TOP1	20q12	0.380024	7.32459e-43	1.57411e-41
ATP1B3P1	2p16.1	0.380012	7.37339e-43	1.58359e-41
TCF24	8q13.1	0.379965	7.5639e-43	1.62348e-41
ATOH8	2p11.2	-0.37989	7.87258e-43	1.68866e-41
TLNRD1	15q25.1	0.379849	8.04878e-43	1.72536e-41
RAD9B	12q24.11	0.379837	8.10477e-43	1.73626e-41
STARD8	Xq13.1	-0.379613	9.14292e-43	1.95742e-41
FHIT	3p14.2	-0.379561	9.40375e-43	2.01199e-41
LYPLA1	8q11.23	0.37935	1.05339e-42	2.25236e-41
MT-CYB	mitochondria	-0.379348	1.05424e-42	2.25275e-41
MARS2	2q33.1	0.379332	1.06332e-42	2.27071e-41
CKS1BP7	8q21.13	0.379321	1.06982e-42	2.28316e-41
RPSAP54	13q12.11	0.379257	1.10708e-42	2.36118e-41
ADSL	22q13.1	0.379206	1.13796e-42	2.42553e-41
MIR924HG	18q12.2-q12.3	0.379121	1.19128e-42	2.53757e-41
ZBTB12	6p21.33	0.379096	1.2072e-42	2.56986e-41
RGS5	1q23.3	-0.379045	1.2409e-42	2.63993e-41
EEF1E1	6p24.3	0.378969	1.2923e-42	2.74756e-41
SLC14A1	18q12.3	-0.378967	1.29373e-42	2.74887e-41
STRA6	15q24.1	0.378749	1.45469e-42	3.08892e-41
LRFN4	11q13.2	0.378687	1.50415e-42	3.19195e-41
LRRC59	17q21.33	0.378462	1.69696e-42	3.59885e-41
CEP97	3q12.3	0.378409	1.74548e-42	3.69944e-41
RCN2	15q24.3	0.378256	1.89505e-42	4.01392e-41
TCF3	19p13.3	0.378228	1.92335e-42	4.07131e-41
CILP2	19p13.11	0.378193	1.95965e-42	4.14556e-41
PSMD5	9q33.2	0.378174	1.97984e-42	4.18565e-41
NUP188	9q34.11	0.378173	1.9812e-42	4.1859e-41
SUMO3	21q22.3	0.378002	2.17108e-42	4.58423e-41
TPM3P8	2q37.1	0.377907	2.28367e-42	4.81895e-41
TRIT1	1p34.2	0.377895	2.29942e-42	4.84915e-41
HMSD	18q22.1	0.377858	2.34429e-42	4.9407e-41
VSTM4	10q11.23	-0.377802	2.41683e-42	5.09041e-41
ALDH3B2	11q13.2	0.377796	2.42418e-42	5.1027e-41
TP53RK	20q13.12	0.37778	2.44474e-42	5.14279e-41
YWHAB	20q13.12	0.377617	2.66684e-42	5.60649e-41
TARS3	15q26.3	-0.377561	2.74876e-42	5.77514e-41
BPNT1	1q41	0.37748	2.8701e-42	6.02633e-41
SANBR	2p15	0.377448	2.92025e-42	6.12781e-41
WDR70	5p13.2	0.377429	2.94933e-42	6.185e-41
GPRASP2	Xq22.1	-0.377355	3.06815e-42	6.43018e-41
ARF6	14q21.3	0.377324	3.11962e-42	6.534e-41
MPC1	6q27	-0.377253	3.24048e-42	6.78294e-41
GDI2P2	1p31.1	0.377168	3.39083e-42	7.09326e-41
ZNF639	3q26.33	0.377159	3.40693e-42	7.12254e-41
CYP2S1	19q13.2	0.377158	3.40937e-42	7.12323e-41
TUBG2	17q21.2	-0.377079	3.55614e-42	7.42529e-41
ACADVL	17p13.1	-0.377004	3.69992e-42	7.72072e-41
ASPA	17p13.2	-0.377002	3.7038e-42	7.72405e-41
GPR180	13q32.1	0.376998	3.71345e-42	7.7394e-41
BZW1	2q33.1	0.376983	3.74304e-42	7.79628e-41
GTF3C4	9q34.13	0.376881	3.95246e-42	8.22739e-41
SECISBP2L	15q21.1	-0.376809	4.10583e-42	8.5414e-41
DROSHA	5p13.3	0.376792	4.14286e-42	8.61312e-41
CCDC167	6p21.2	0.376581	4.63648e-42	9.63345e-41
HNRNPA1P21	3p22.1	0.376568	4.66885e-42	9.69475e-41
HEATR3	16q12.1	0.376536	4.74959e-42	9.85634e-41
CCDC117	22q12.1	0.376519	4.79378e-42	9.94194e-41
TMEM165	4q12	0.3765	4.84026e-42	1.00322e-40
NUP160	11p11.2	0.376445	4.98449e-42	1.03248e-40
SLC6A13	12p13.33	-0.376373	5.18076e-42	1.07248e-40
WWC2-AS2	4q35.1	-0.37632	5.32902e-42	1.10249e-40
POU4F1	13q31.1	0.376115	5.94317e-42	1.2288e-40
LAGE3	Xq28	0.37605	6.15013e-42	1.27081e-40
NDUFA6-DT	22q13.2	-0.376004	6.30387e-42	1.30179e-40
COQ6	14q24.3	-0.375935	6.54051e-42	1.34983e-40
FAM174A	5q21.1	-0.375927	6.568e-42	1.35467e-40
CRACD	4q12	0.37592	6.59262e-42	1.35892e-40
TMEM97	17q11.2	0.375747	7.22735e-42	1.48885e-40
HMX2	10q26.13	0.375645	7.62679e-42	1.57018e-40
ASCL2	11p15.5	0.375622	7.72367e-42	1.58916e-40
SPICE1	3q13.2	0.375569	7.94225e-42	1.63314e-40
GAL	11q13.2	0.375322	9.05452e-42	1.86072e-40
DAXX	6p21.32	0.375273	9.29167e-42	1.90829e-40
HMGN1P36	2q11.2	0.375205	9.63273e-42	1.97714e-40
THRA	17q21.1	-0.375151	9.9129e-42	2.03341e-40
PANK2	20p13	0.374997	1.07579e-41	2.20541e-40
PUS7L	12q12	0.374965	1.09396e-41	2.24129e-40
YRDC	1p34.3	0.374948	1.10415e-41	2.2608e-40
IDNK	9q21.32	-0.37472	1.24526e-41	2.54818e-40
DIMT1	5q12.1	0.374706	1.25509e-41	2.56675e-40
PRKRA	2q31.2	0.374703	1.2566e-41	2.56827e-40
TMED4	7p13	-0.37467	1.27927e-41	2.61304e-40
SMCO2	12p11.23	0.37462	1.31318e-41	2.68069e-40
CEP83	12q22	0.374613	1.31828e-41	2.68946e-40
MELTF	3q29	0.374583	1.33897e-41	2.73004e-40
ITM2B	13q14.2	-0.374476	1.41701e-41	2.8874e-40
HMGN2P7	3p25.1	0.374436	1.44757e-41	2.94789e-40
CD80	3q13.33	0.37436	1.50677e-41	3.06661e-40
RASD1	17p11.2	-0.374347	1.51686e-41	3.08529e-40
FLYWCH1	16p13.3	-0.374265	1.58454e-41	3.221e-40
S1PR2	19p13.2	0.374263	1.58567e-41	3.22137e-40
HMGN2P4	5q13.3	0.374205	1.63512e-41	3.31984e-40
USHBP1	19p13.11	-0.374182	1.6557e-41	3.35961e-40
CDC25B	20p13	0.374151	1.68294e-41	3.41282e-40
POLR1A	2p11.2	0.374107	1.72261e-41	3.49119e-40
CREBRF	5q35.1	-0.374089	1.73873e-41	3.52173e-40
GPR84	12q13.13	0.374033	1.79064e-41	3.6247e-40
PSMD11	17q11.2	0.374001	1.82131e-41	3.68458e-40
DIRC1	2q32.2	0.373998	1.82466e-41	3.68916e-40
LCT	2q21.3	0.373923	1.89791e-41	3.83495e-40
KATNA1	6q25.1	0.373882	1.93922e-41	3.91609e-40
ETFDH	4q32.1	-0.373861	1.96115e-41	3.958e-40
FAM167B	1p35.2	-0.373843	1.97996e-41	3.99358e-40
CLMP	11q24.1	0.373794	2.03189e-41	4.09589e-40
ZDHHC13	11p15.1	0.373623	2.22308e-41	4.47862e-40
HPN	19q13.11	-0.373383	2.52288e-41	5.07956e-40
SERPINB2	18q21.33-q22.1	0.373328	2.59744e-41	5.22658e-40
GTPBP8	3q13.2	0.373326	2.60034e-41	5.22929e-40
DDX50	10q22.1	0.373205	2.77132e-41	5.56983e-40
ABCF1	6p21.33	0.373192	2.79038e-41	5.6048e-40
ZNF582-DT	19q13.43	-0.373059	2.99235e-41	6.00691e-40
FANCL	2p16.1	0.372902	3.24949e-41	6.51922e-40
ALAD	9q32	-0.372849	3.34211e-41	6.70107e-40
ADNP	20q13.13	0.372791	3.44547e-41	6.90422e-40
TNF	6p21.33	0.372778	3.46916e-41	6.94757e-40
CLN8	8p23.3	-0.372765	3.49242e-41	6.99e-40
C16ORF96	16p13.3	-0.372763	3.49634e-41	6.99372e-40
KLHDC2	14q21.3	-0.372535	3.9409e-41	7.87831e-40
SLC25A24	1p13.3	0.372515	3.98368e-41	7.95912e-40
PSMC1	14q32.11	0.37248	4.05618e-41	8.09918e-40
MX2	21q22.3	0.372434	4.15534e-41	8.29227e-40
IPO5	13q32.2	0.372265	4.54067e-41	9.05588e-40
SNRPGP10	1q32.1	0.372132	4.86908e-41	9.70515e-40
HNRNPA3P4	6p12.3	0.372128	4.87882e-41	9.71883e-40
POMT1	9q34.13	-0.371983	5.26443e-41	1.04808e-39
PAK2	3q29	0.371671	6.19925e-41	1.23346e-39
CAP1	1p34.2	0.371658	6.24132e-41	1.2411e-39
CDKN2A	9p21.3	0.371558	6.57987e-41	1.30766e-39
CAMK2N1	1p36.12	-0.371477	6.86154e-41	1.36283e-39
SRP9	1q42.12	0.371355	7.31452e-41	1.45195e-39
S1PR1	1p21.2	-0.371219	7.85521e-41	1.55837e-39
PLA2G4C	19q13.33	-0.371103	8.34649e-41	1.65486e-39
HLTF	3q24	0.371066	8.50737e-41	1.68577e-39
YWHAZP3	10p12.2	0.370946	9.05684e-41	1.79359e-39
TSACC	1q22	0.370942	9.07614e-41	1.79636e-39
SAP130	2q14.3	0.370887	9.34177e-41	1.84786e-39
ZC3HAV1L	7q34	0.370799	9.78286e-41	1.93397e-39
COG1	17q25.1	-0.370742	1.00749e-40	1.99054e-39
TMEM175	4p16.3	-0.370738	1.00985e-40	1.99405e-39
FOXK2	17q25.3	0.370688	1.03642e-40	2.04531e-39
MAK16	8p12	0.370674	1.04407e-40	2.0592e-39
CBX3P1	11p14.1	0.370658	1.05275e-40	2.07511e-39
ECI2	6p25.2	-0.370467	1.16327e-40	2.29163e-39
MSL3P1	2q37.1	0.37036	1.22976e-40	2.4212e-39
PSMD12	17q24.2	0.370358	1.23101e-40	2.42226e-39
AUH	9q22.31	-0.370283	1.28014e-40	2.51747e-39
MMP24	20q11.22	-0.370253	1.30054e-40	2.55609e-39
NUFIP1	13q14.12	0.370241	1.30832e-40	2.56989e-39
POLB	8p11.21	0.370085	1.41943e-40	2.78652e-39
CYP3A7	7q22.1	-0.370068	1.4318e-40	2.80917e-39
SLC16A12	10q23.31	-0.369988	1.49257e-40	2.92671e-39
FMO5	1q21.1	-0.369953	1.52058e-40	2.97989e-39
OAS2	12q24.13	0.369829	1.62197e-40	3.17674e-39
VPS39	15q15.1	-0.369683	1.74941e-40	3.42436e-39
FTSJ1	Xp11.23	0.369576	1.84976e-40	3.61871e-39
FXR1	3q26.33	0.369473	1.95104e-40	3.81462e-39
ABCC6	16p13.11	-0.369272	2.16592e-40	4.23085e-39
PMS1	2q32.2	0.369272	2.16643e-40	4.23085e-39
TXNIP	1q21.1	-0.369257	2.18282e-40	4.2604e-39
LRRFIP1P1	3q26.32	0.369194	2.25548e-40	4.39968e-39
HOGA1	10q24.2	-0.369165	2.28925e-40	4.46298e-39
SEMA3A	7q21.11	0.369125	2.33726e-40	4.55396e-39
SLC2A11	22q11.23	-0.369105	2.36194e-40	4.59939e-39
ACTBP2	5q14.1	0.368992	2.50468e-40	4.87453e-39
RRP1	21q22.3	0.368939	2.5739e-40	5.00637e-39
NOTCH4	6p21.32	-0.368815	2.74579e-40	5.33763e-39
HMGN1P30	18q21.31	0.368767	2.81409e-40	5.46726e-39
TRERF1	6p21.1	0.36875	2.84006e-40	5.51455e-39
GPR155	2q31.1	-0.36873	2.86913e-40	5.56779e-39
ZNF93	19p12	0.368726	2.87514e-40	5.57626e-39
PSMD10	Xq22.3	0.368606	3.05893e-40	5.92931e-39
EIF3J-DT	15q21.1	-0.368558	3.13637e-40	6.07592e-39
NPM1P46	2q33.1	0.368522	3.19557e-40	6.18707e-39
RHOB	2p24.1	-0.368516	3.20496e-40	6.2017e-39
FLAD1	1q21.3	0.368396	3.41171e-40	6.59799e-39
CHRAC1	8q24.3	0.368291	3.60108e-40	6.96024e-39
FYTTD1	3q29	0.36824	3.69679e-40	7.14114e-39
LINC00536	8q23.3	0.368219	3.73768e-40	7.216e-39
FUT8	14q23.3	0.368175	3.82331e-40	7.37712e-39
DELE1	5q31.3	-0.368146	3.88224e-40	7.48654e-39
ERO1B	1q42.3	-0.368073	4.032e-40	7.7709e-39
USP6NL	10p14	0.368063	4.05254e-40	7.80604e-39
HSP90AA4P	4q35.2	0.368049	4.08067e-40	7.85576e-39
ATAD3A	1p36.33	0.368024	4.13486e-40	7.95554e-39
PEBP4	8p21.3	-0.368003	4.17981e-40	8.03745e-39
RBM15	1p13.3	0.367993	4.20036e-40	8.07238e-39
TRMT61B	2p23.2	0.367871	4.4738e-40	8.593e-39
GAS2	11p14.3	-0.367815	4.60606e-40	8.84201e-39
PGRMC2	4q28.2	-0.367744	4.77942e-40	9.1696e-39
SLC7A1	13q12.3	0.367697	4.8947e-40	9.38543e-39
MAGEA4	Xq28	0.367645	5.0299e-40	9.63922e-39
KRT38	17q21.2	0.367596	5.15705e-40	9.87729e-39
ZBTB2	6q25.1	0.367476	5.48572e-40	1.05008e-38
MAPRE3	2p23.3	-0.36723	6.22877e-40	1.19165e-38
MT-ND3	mitochondria	-0.367222	6.25355e-40	1.19571e-38
FKBP4	12p13.33	0.367207	6.30426e-40	1.20472e-38
AQP7	9p13.3	-0.367182	6.38588e-40	1.21963e-38
NIPA2	15q11.2	0.366966	7.13745e-40	1.3624e-38
ERHP1	7q34	0.366956	7.17352e-40	1.36852e-38
ZUP1	6q22.1	0.366849	7.57976e-40	1.4452e-38
ACOX2	3p14.3	-0.366777	7.86417e-40	1.49858e-38
ZNF143	11p15.4	0.366721	8.09705e-40	1.54209e-38
TNIP3	4q27	0.366674	8.29583e-40	1.57906e-38
HIGD1B	17q21.31	-0.366628	8.49264e-40	1.61561e-38
KDM8	16p12.1	-0.366577	8.71687e-40	1.65733e-38
SESN1	6q21	-0.366533	8.91797e-40	1.69461e-38
CNTRL	9q33.2	0.366492	9.10932e-40	1.73e-38
TMEM204	16p13.3	-0.366452	9.298e-40	1.76485e-38
KIAA1191	5q35.2	-0.366341	9.8451e-40	1.86764e-38
CA5B	Xp22.2	-0.366303	1.0039e-39	1.90336e-38
UBE2NL	Xq27.3	0.366261	1.02551e-39	1.94324e-38
TRIAP1	12q24.31	0.366119	1.10303e-39	2.08895e-38
DCLRE1C	10p13	0.366117	1.10417e-39	2.08995e-38
DRC3	17p11.2	-0.36574	1.33981e-39	2.53455e-38
XXYLT1	3q29	0.365696	1.37057e-39	2.59127e-38
AMIGO1	1p13.3	-0.365675	1.3857e-39	2.61843e-38
OSR2	8q22.2	0.365633	1.41545e-39	2.67315e-38
RECQL	12p12.1	0.365628	1.41927e-39	2.67885e-38
ACSM2B	16p12.3	-0.365605	1.43596e-39	2.70885e-38
ACADSB	10q26.13	-0.36553	1.49192e-39	2.81285e-38
SNRPD2	19q13.2-q13.3	0.365445	1.55883e-39	2.93735e-38
OR2B6	6p22.1	0.365413	1.58412e-39	2.98335e-38
UBE2A	Xq24	0.365157	1.80667e-39	3.40059e-38
CYB5R3	22q13.2	-0.365079	1.87986e-39	3.53637e-38
EIF4A1P7	13q12.3	0.365018	1.93979e-39	3.64531e-38
UBA52P6	9p21.3	0.365017	1.93992e-39	3.64531e-38
GAS8	16q24.3	-0.364941	2.01704e-39	3.78811e-38
LPAR3	1p22.3	0.364892	2.06835e-39	3.88231e-38
BDH2	4q24	-0.364877	2.08396e-39	3.90946e-38
DUSP1	5q35.1	-0.36461	2.38858e-39	4.47841e-38
ORC3	6q15	0.364527	2.49289e-39	4.67141e-38
CTDSP1	2q35	-0.364475	2.55925e-39	4.7931e-38
BTBD9	6p21.2	-0.36446	2.57862e-39	4.8267e-38
VHL	3p25.3	0.364345	2.73448e-39	5.11562e-38
ZBTB39	12q13.3	0.364249	2.87227e-39	5.37041e-38
SGSH	17q25.3	-0.364244	2.87979e-39	5.3815e-38
RBMXL1	1p22.2	0.364237	2.89013e-39	5.39783e-38
YPEL2	17q22	-0.364155	3.01267e-39	5.62359e-38
CSNK2A1	20p13	0.364124	3.06183e-39	5.71221e-38
NUDT5	10p14	0.364026	3.21793e-39	6.00012e-38
FCF1	14q24.3	0.364002	3.25784e-39	6.07119e-38
CMPK2	2p25.2	0.363892	3.44609e-39	6.41847e-38
NUP50	22q13.31	0.36387	3.48448e-39	6.48639e-38
IFT88	13q12.11	-0.363853	3.51432e-39	6.53834e-38
RNF32-DT	7q36.3	-0.363797	3.6169e-39	6.72549e-38
GTPBP3	19p13.11	0.363789	3.63158e-39	6.74907e-38
ZNF598	16p13.3	0.363711	3.77891e-39	7.01902e-38
TXNRD2	22q11.21	-0.363702	3.79568e-39	7.04629e-38
HNRNPUP1	14q21.2	0.363665	3.86855e-39	7.17763e-38
DMRTA1	9p21.3	-0.363631	3.93543e-39	7.29771e-38
MMP1	11q22.2	0.363534	4.135e-39	7.66358e-38
ANAPC7	12q24.11	0.363419	4.38329e-39	8.11928e-38
TCEA1	8q11.23	0.363412	4.39876e-39	8.14348e-38
PTPN2	18p11.21	0.36337	4.49387e-39	8.31502e-38
FOXB1	15q22.2	0.363308	4.63836e-39	8.57766e-38
ENTPD3-AS1	3p22.1	-0.36328	4.70405e-39	8.6944e-38
FABP5P10	2q23.3	0.363238	4.80622e-39	8.87838e-38
PCDH12	5q31.3	-0.363205	4.8863e-39	9.02138e-38
TPGS2	18q12.2	0.363169	4.97634e-39	9.1826e-38
COL11A1	1p21.1	0.363075	5.21996e-39	9.62689e-38
RANGAP1	22q13.2	0.363012	5.39072e-39	9.93638e-38
S100A9	1q21.3	0.362996	5.43368e-39	1.00101e-37
DHX33	17p13.2	0.36297	5.50614e-39	1.01381e-37
SLC25A16	10q21.3	-0.362927	5.62972e-39	1.036e-37
NEUROG2	4q25	0.362816	5.95573e-39	1.09539e-37
TMEM232	5q22.1	-0.362625	6.56122e-39	1.2061e-37
KRT79	12q13.13	0.3626	6.64564e-39	1.22096e-37
CRLF3	17q11.2	0.362369	7.46846e-39	1.37138e-37
ESRP1	8q22.1	0.362368	7.47487e-39	1.37181e-37
HMGN4	6p22.2	0.362359	7.50886e-39	1.3773e-37
ANKRD42	11q14.1	-0.362329	7.62236e-39	1.39736e-37
FDCSP	4q13.3	0.3623	7.73578e-39	1.41739e-37
CBWD5	9q21.11	0.362215	8.07635e-39	1.47899e-37
CFL1	11q13.1	0.362153	8.33475e-39	1.52548e-37
CCDC88C	14q32.11-q32.12	0.362006	8.97786e-39	1.6423e-37
TBL1XR1	3q26.32	0.36197	9.1406e-39	1.67116e-37
HSF2	6q22.31	0.361925	9.35311e-39	1.70909e-37
FAM47E	4q21.1	-0.361901	9.4682e-39	1.72919e-37
MRGBP	20q13.33	0.361799	9.96831e-39	1.81954e-37
CNDP1	18q22.3	-0.361719	1.03762e-38	1.89297e-37
APEX1	14q11.2	0.361695	1.0504e-38	1.91525e-37
ADAM17	2p25.1	0.361645	1.07732e-38	1.96327e-37
BCO2	11q23.1	-0.361438	1.19592e-38	2.17824e-37
COPB2	3q23	0.361335	1.26031e-38	2.29428e-37
ZNF200	16p13.3	0.361319	1.26999e-38	2.31067e-37
MOCS2	5q11.2	-0.361255	1.31196e-38	2.38573e-37
WDR45	Xp11.23	-0.361165	1.37265e-38	2.49476e-37
ACMSD	2q21.3	-0.361109	1.41205e-38	2.56498e-37
MARS1	12q13.3	0.361105	1.41475e-38	2.56851e-37
EIF3M	11p13	0.361096	1.42134e-38	2.57909e-37
HPSE	4q21.23	0.361047	1.45718e-38	2.6427e-37
IFI16	1q23.1	0.361015	1.48106e-38	2.68457e-37
LRMDA	10q22.2-q22.3	-0.361008	1.48607e-38	2.6922e-37
H3P44	Xp11.22	0.360996	1.49507e-38	2.70706e-37
MS4A15	11q12.2	0.360962	1.52074e-38	2.75207e-37
WSCD1	17p13.2	-0.360797	1.65241e-38	2.98875e-37
ME2	18q21.2	0.360712	1.72467e-38	3.11777e-37
RPL7L1P8	3q26.33	0.36071	1.72715e-38	3.12059e-37
SETP21	5q12.1	0.360703	1.73282e-38	3.12916e-37
ZSWIM8	10q22.2	-0.360695	1.73954e-38	3.13963e-37
NKX2-5	5q34	0.360646	1.78341e-38	3.21709e-37
CDV3	3q22.1	0.360467	1.95135e-38	3.51816e-37
SPAG7	17p13.2	-0.360401	2.01736e-38	3.63522e-37
KIAA0232	4p16.1	-0.360309	2.1133e-38	3.80607e-37
SLC25A30-AS1	13q14.13	-0.360276	2.14855e-38	3.8675e-37
FZD4	11q14.2	-0.360223	2.2065e-38	3.96971e-37
GPER1	7p22.3	-0.360179	2.25608e-38	4.05674e-37
CCAR1	10q21.3	0.360155	2.28265e-38	4.10233e-37
KRT16	17q21.2	0.360136	2.3047e-38	4.13976e-37
NAP1L4P3	13q14.2	0.360014	2.45013e-38	4.39865e-37
HSPD1P5	4q31.21	0.360007	2.45874e-38	4.41177e-37
GAR1	4q25	0.359989	2.48179e-38	4.45077e-37
RBPMS2	15q22.31	-0.359984	2.48843e-38	4.4603e-37
OSGIN1	16q23.3	-0.359981	2.49117e-38	4.46286e-37
NUDT12	5q21.2	-0.359925	2.56288e-38	4.58888e-37
NUCB1	19q13.33	-0.359869	2.63586e-38	4.71706e-37
SERPINB5	18q21.33	0.359774	2.76401e-38	4.94377e-37
RALA	7p14.1	0.359684	2.89294e-38	5.17165e-37
PKMP1	1p13.2	0.359638	2.95985e-38	5.28846e-37
HMGB1P1	20q13.31	0.359624	2.98032e-38	5.32222e-37
CDNF	10p13	-0.359606	3.00718e-38	5.36735e-37
GTF3C2	2p23.3	0.359573	3.05723e-38	5.45381e-37
LRP2BP	4q35.1	-0.359517	3.14496e-38	5.60736e-37
ZNF267	16p11.2	0.359472	3.21633e-38	5.73158e-37
CDC23	5q31.2	0.359461	3.23411e-38	5.76023e-37
HSPA8P9	3q22.3	0.35943	3.28546e-38	5.8486e-37
FANCD2OS	3p25.3	0.359387	3.35726e-38	5.97327e-37
GATC	12q24.31	0.359374	3.37849e-38	6.00789e-37
SKIL	3q26.2	0.359309	3.49031e-38	6.20346e-37
PRDX1P1	9p23	0.359281	3.53966e-38	6.28787e-37
NR5A1	9q33.3	0.359264	3.57103e-38	6.34027e-37
MPHOSPH10	2p13.3	0.359224	3.64347e-38	6.46549e-37
KLF15	3q21.3	-0.359103	3.87029e-38	6.86439e-37
ROBO4	11q24.2	-0.359089	3.89663e-38	6.90748e-37
SNRPA	19q13.2	0.359081	3.91255e-38	6.93207e-37
ATP9B	18q23	-0.359066	3.94216e-38	6.98087e-37
MOCS1	6p21.2	-0.359047	3.97956e-38	7.0434e-37
EPDR1	7p14.1	-0.358958	4.16252e-38	7.36336e-37
ABCA5	17q24.3	-0.358922	4.23671e-38	7.49069e-37
HELB	12q14.3	0.358904	4.27589e-38	7.55602e-37
ANGPTL1	1q25.2	-0.358849	4.39564e-38	7.76356e-37
CT45A5	Xq26.3	0.358842	4.41115e-38	7.78689e-37
PTMAP3	20p11.23	0.358781	4.54774e-38	8.02382e-37
HS1BP3-IT1	2p24.1	-0.358779	4.55041e-38	8.02434e-37
GAPDHP63	6q14.1	0.358769	4.57338e-38	8.06065e-37
NDRG2	14q11.2	-0.358763	4.58889e-38	8.08377e-37
MCTS1	Xq24	0.358755	4.60631e-38	8.11022e-37
ZNF488	10q11.22	0.358731	4.66111e-38	8.20243e-37
FAM219B	15q24.1-q24.2	-0.358724	4.67947e-38	8.23047e-37
SRP14-DT	15q15.1	-0.358625	4.9153e-38	8.64076e-37
ACO1	9p21.1	-0.358552	5.09937e-38	8.95967e-37
RPS3AP53	3p25.1	0.35853	5.15538e-38	9.05339e-37
TMEM209	7q32.2	0.358418	5.45225e-38	9.56975e-37
B4GALNT4	11p15.5	0.358377	5.5638e-38	9.76047e-37
PTMAP2	5q23.1	0.358297	5.79028e-38	1.01525e-36
DNAH10OS	12q24.31	-0.358181	6.13623e-38	1.07535e-36
CLDN2	Xq22.3	-0.358061	6.51645e-38	1.14139e-36
STOML1	15q24.1	-0.358054	6.53948e-38	1.14483e-36
HNRNPA1P39	2q31.1	0.35805	6.55076e-38	1.14621e-36
TASOR2	10p15.1	0.357946	6.89988e-38	1.20668e-36
DDX55	12q24.31	0.357918	6.9975e-38	1.22312e-36
CNOT6	5q35.3	0.357889	7.09951e-38	1.2403e-36
ZNF485	10q11.21	0.357848	7.2462e-38	1.26528e-36
SDSL	12q24.13	-0.357831	7.30563e-38	1.275e-36
ATP1B2	17p13.1	-0.357807	7.39446e-38	1.28983e-36
MAOA	Xp11.3	-0.357789	7.46284e-38	1.30109e-36
MT-ND6	mitochondria	-0.357736	7.66052e-38	1.33487e-36
STRADB	2q33.1	-0.357651	7.99369e-38	1.3922e-36
SNORD67	11p11.2	0.357385	9.12649e-38	1.58868e-36
C6ORF15	6p21.33	0.357376	9.16602e-38	1.59474e-36
RBMXP2	9p21.1	0.357359	9.24231e-38	1.60718e-36
UBR5	8q22.3	0.357321	9.41806e-38	1.6369e-36
VIRMA	8q22.1	0.357202	9.99333e-38	1.73599e-36
BCAT1	12p12.1	0.35718	1.01059e-37	1.75464e-36
EZH1	17q21.2	-0.357105	1.04909e-37	1.82055e-36
ST6GALNAC5	1p31.1	0.357052	1.07707e-37	1.86815e-36
ZNF567	19q13.12	0.357048	1.07877e-37	1.87015e-36
DMRT3	9p24.3	0.356989	1.11114e-37	1.92527e-36
CASP1P2	11q22.3	0.356873	1.17701e-37	2.03835e-36
C1ORF174	1p36.32	0.356853	1.18891e-37	2.05792e-36
GOLGA8S	15q11.2	-0.356721	1.26915e-37	2.19568e-36
MTDH	8q22.1	0.356686	1.29142e-37	2.23307e-36
HSPA8	11q24.1	0.356681	1.2948e-37	2.23776e-36
SETP8	Xq23	0.356673	1.29969e-37	2.24507e-36
FBXO41	2p13.2	0.356639	1.32183e-37	2.28215e-36
NECTIN4	1q23.3	0.356618	1.33605e-37	2.30553e-36
SDHAF3	7q21.3	0.356442	1.45758e-37	2.51395e-36
NKAPL	6p22.1	-0.356381	1.50267e-37	2.59041e-36
RNF180	5q12.3	-0.356357	1.52096e-37	2.62059e-36
RBBP4P2	3q11.2	0.356341	1.53233e-37	2.63885e-36
ESF1	20p12.1	0.356323	1.5467e-37	2.66223e-36
HSPA8P8	7p21.3	0.356312	1.55514e-37	2.67539e-36
RN7SL793P	12q23.2	0.356246	1.6063e-37	2.762e-36
SPRYD3	12q13.13	-0.356241	1.61066e-37	2.76809e-36
LSM3	3p25.1	0.356139	1.69378e-37	2.90946e-36
MIEF2	17p11.2	-0.356117	1.71258e-37	2.94026e-36
LRRC15	3q29	0.356086	1.7394e-37	2.98479e-36
SIX2	2p21	0.356066	1.75621e-37	3.0121e-36
CAMTA2	17p13.2	-0.356062	1.76014e-37	3.01731e-36
CRABP2	1q23.1	0.356048	1.77235e-37	3.03671e-36
FRMD8	11q13.1	0.355986	1.82709e-37	3.12892e-36
COL4A3	2q36.3	-0.355967	1.84511e-37	3.15818e-36
PLAAT3	11q12.3-q13.1	-0.355942	1.86804e-37	3.1958e-36
DDX27	20q13.13	0.355748	2.05572e-37	3.5151e-36
TTLL12	22q13.2	0.355737	2.06732e-37	3.53315e-36
LINC00491	5q21.1	0.355635	2.17398e-37	3.71357e-36
PSMA1	11p15.2	0.355393	2.4509e-37	4.18447e-36
EIF4G1	3q27.1	0.355377	2.47001e-37	4.21498e-36
MTHFD2P5	7q21.11	0.355357	2.49508e-37	4.25561e-36
PRCC	1q23.1	0.355352	2.50009e-37	4.262e-36
CCT6P2	5p15.2	0.355171	2.73413e-37	4.65863e-36
USP30	12q24.11	-0.355076	2.86544e-37	4.87991e-36
SERBP1P1	Xq13.1	0.355062	2.88551e-37	4.91162e-36
TRIM43	2q11.1	0.355038	2.92073e-37	4.96906e-36
SIL1	5q31.2	-0.354964	3.02813e-37	5.14919e-36
RABIF	1q32.1	0.354851	3.20305e-37	5.4439e-36
KRT6B	12q13.13	0.354834	3.22869e-37	5.48472e-36
MTAP	9p21.3	0.35481	3.2681e-37	5.54887e-36
METTL5	2q31.1	0.354743	3.37776e-37	5.73218e-36
LINC00924	15q26.2	-0.354739	3.38406e-37	5.74e-36
AKTIP	16q12.2	-0.354735	3.39135e-37	5.74947e-36
GPRIN1	5q35.2	0.354688	3.47031e-37	5.88039e-36
PARG	10q11.23	0.354468	3.86827e-37	6.55144e-36
ARSD	Xp22.33	-0.354463	3.87754e-37	6.56386e-36
LMO4	1p22.3	0.354454	3.89342e-37	6.58744e-36
EZH2P1	21q22.12	0.354335	4.13022e-37	6.9846e-36
[truncated: 31,806 more rows]
